# Supplementary material for: Bis[3,5-difluoro-2-(2-pyrid­yl)phen­yl](picolinato)iridium(III)
Source: Acta Crystallogr Sect E Struct Rep Online. 2008 Dec 10;65(Pt 1):m28. doi: 10.1107/S160053680804083X (PMC2967875; doi:10.1107/S160053680804083X)
Supplement: Supplementary file 1 [file e-65-00m28-sup1.cif]

##############################################################################
###                                                                        ###
###        Electronic paper (Acta Crystallographica Section E)             ###
###                                                                        ###
##############################################################################
#                                                                            #
# This CIF contains the data in a paper accepted for publication in Acta     #
# Crystallographica Section E. It conforms to the requirements of Notes      #
# for Authors for Section E, and has been peer reviewed under the auspices   #
# of the IUCr Commission on Journals.                                        #
#                                                                            #
# Full details of the Crystallographic Information File format               #
# are given in the paper "The Crystallographic Information File (CIF):       #
# a New Standard Archive File for Crystallography" by S. R. Hall, F. H.      #
# Allen and I. D. Brown [Acta Cryst. (1991), A47, 655-685].                  #
#                                                                            #
# The current version of the core CIF dictionary is obtainable from          #
# ftp://ftp.iucr.org/pub/cif_core.dic. The current version number is 2.4.    #
#                                                                            #
# Software is freely available for graphical display of the structure(s) in  #
# this CIF.  For information consult the CIF home page http://www.iucr.org/  #
# cif/home.html                                                              #
#                                                                            #
# This file may be used for bona fide research purposes within the           #
# scientific community so long as proper attribution is given to the journal # 
# article from which it was obtained.                                        #
#                                                                            #
##############################################################################
                                             
data_global
_audit_creation_method     'SHELXL97'
_journal_date_recd_electronic     2008-11-30
_journal_date_accepted     2008-12-03
_journal_name_full     'Acta Crystallographica, Section E'
_journal_year     2009
_journal_volume     65
_journal_issue      1
_journal_page_first     m28
_journal_page_last     m28
_journal_paper_category     QM
_journal_coeditor_code     BT2823
_publ_contact_author_name     'Guang-Bo Che'
_publ_contact_author_address
;
Department of Chemistry, Jilin Normal University,
Siping 136000, People's Republic of China
;
_publ_contact_author_email     guangbochejl@yahoo.com
_publ_contact_author_fax     ?
_publ_contact_author_phone     ?
_publ_section_title
;
Bis[3,5-difluoro-2-(2-pyridyl)phenyl](picolinato)iridium(III)
;
loop_
    _publ_author_name
    _publ_author_address
    'Mao-Liang Xu'
;
Xi'an Modern Chemistry Research Institute
Xi'an 710065,
People's Republic of China
;
    'Guang-Bo Che'
;
Department of Chemistry, Jilin Normal University,
Siping 136000, People's Republic of China
;
    'Xiu-Ying Li'
;
Department of Chemistry, Jilin Normal University,
Siping 136000, People's Republic of China
;
    'Qi Xiao'
;
Xi'an Modern Chemistry Research Institute
Xi'an 710065,
People's Republic of China
;
data_I
_audit_creation_method     SHELXL-97
_chemical_name_systematic
;
Bis[3,5-difluoro-2-(2-pyridyl)phenyl](picolinato)iridium(III)
;
_chemical_name_common     ?
_chemical_formula_moiety     'C28 H16 F4 Ir N3 O2'
_chemical_formula_sum     'C28 H16 F4 Ir N3 O2'
_chemical_formula_iupac     '[Ir (C11 H6 F2 N)2 (C6 H4 N O2)]'
_chemical_formula_weight     694.64
_chemical_melting_point     ?
_symmetry_cell_setting     orthorhombic
_symmetry_space_group_name_H-M     'P b c a'
_symmetry_space_group_name_Hall     '-P 2ac 2ab'
loop_
    _symmetry_equiv_pos_as_xyz
    'x, y, z'
    '-x+1/2, -y, z+1/2'
    'x+1/2, -y+1/2, -z'
    '-x, y+1/2, -z+1/2'
    '-x, -y, -z'
    'x-1/2, y, -z-1/2'
    '-x-1/2, y-1/2, z'
    'x, -y-1/2, z-1/2'
_cell_length_a     16.469(3)
_cell_length_b     14.677(3)
_cell_length_c     19.612(4)
_cell_angle_alpha     90.00
_cell_angle_beta     90.00
_cell_angle_gamma     90.00
_cell_volume     4740.3(16)
_cell_formula_units_Z     8
_cell_measurement_reflns_used     2859
_cell_measurement_theta_min     3.01
_cell_measurement_theta_max     27.48
_cell_measurement_temperature     292(2)
_exptl_crystal_description     block
_exptl_crystal_colour     yellow
_exptl_crystal_size_max     0.295
_exptl_crystal_size_mid     0.263
_exptl_crystal_size_min     0.221
_exptl_crystal_density_diffrn     1.947
_exptl_crystal_density_meas     ?
_exptl_crystal_density_method     'not measured'
_exptl_crystal_F_000     2672
_exptl_absorpt_coefficient_mu     5.698
_exptl_absorpt_correction_type     'multi-scan'
_exptl_absorpt_process_details     '(ABSCOR; Higashi, 1995)'
_exptl_absorpt_correction_T_min     0.203
_exptl_absorpt_correction_T_max     0.284
_exptl_special_details
;
;
_diffrn_ambient_temperature     292(2)
_diffrn_radiation_type     MoK\a
_diffrn_radiation_wavelength     0.71073
_diffrn_radiation_source     'fine-focus sealed tube'
_diffrn_radiation_monochromator     graphite
_diffrn_measurement_device_type     'Rigaku R-AXIS RAPID'
_diffrn_measurement_method     '\w scan'
_diffrn_detector_area_resol_mean     10.0
_diffrn_reflns_number     43036
_diffrn_reflns_av_R_equivalents     0.0474
_diffrn_reflns_av_sigmaI/netI     0.0262
_diffrn_reflns_theta_min     3.02
_diffrn_reflns_theta_max     27.48
_diffrn_reflns_theta_full     27.48
_diffrn_measured_fraction_theta_max     0.995
_diffrn_measured_fraction_theta_full     0.995
_diffrn_reflns_limit_h_min     -20
_diffrn_reflns_limit_h_max     21
_diffrn_reflns_limit_k_min     -19
_diffrn_reflns_limit_k_max     19
_diffrn_reflns_limit_l_min     -25
_diffrn_reflns_limit_l_max     25
_diffrn_standards_number     0
_diffrn_standards_interval_count     0
_diffrn_standards_interval_time     ?
_diffrn_standards_decay_%     0
_refine_special_details
;
Refinement of <i>F</i>^2^ against ALL reflections. The weighted <i>R</i>-factor
<i>wR</i> and goodness of fit <i>S</i> are based on <i>F</i>^2^, conventional
<i>R</i>-factors <i>R</i> are based on <i>F</i>, with <i>F</i> set to zero for
negative <i>F</i>^2^. The threshold expression of <i>F</i>^2^ >
\s(<i>F</i>^2^) is used only for calculating <i>R</i>-factors(gt) <i>etc</i>.
and is not relevant to the choice of reflections for refinement.
<i>R</i>-factors based on <i>F</i>^2^ are statistically about twice as large
as those based on <i>F</i>, and <i>R</i>- factors based on ALL data will be
even larger.
;
_reflns_number_total     5410
_reflns_number_gt     4239
_reflns_threshold_expression     I>2\s(I)
_refine_ls_structure_factor_coef     Fsqd
_refine_ls_matrix_type     full
_refine_ls_R_factor_all     0.0484
_refine_ls_R_factor_gt     0.0338
_refine_ls_wR_factor_gt     0.0617
_refine_ls_wR_factor_ref     0.0657
_refine_ls_goodness_of_fit_ref     1.063
_refine_ls_restrained_S_all     1.063
_refine_ls_number_reflns     5410
_refine_ls_number_parameters     343
_refine_ls_number_restraints     0
_refine_ls_hydrogen_treatment     constr
_refine_ls_weighting_scheme     calc
_refine_ls_weighting_details
           'calc w=1/[\s^2^(Fo^2^)+(0.014P)^2^+17.09P] where P=(Fo^2^+2Fc^2^)/3'
_atom_sites_solution_hydrogens     geom
_atom_sites_solution_primary     direct
_atom_sites_solution_secondary     difmap
_refine_ls_shift/su_max     0.002
_refine_ls_shift/su_mean     0.000
_refine_diff_density_max     2.312
_refine_diff_density_min     -1.471
_refine_ls_extinction_method     none
_refine_ls_extinction_coef     ?
loop_
    _atom_type_symbol
    _atom_type_description
    _atom_type_scat_dispersion_real
    _atom_type_scat_dispersion_imag
    _atom_type_scat_source
    'C' 'C' 0.0033 0.0016
                         'International Tables Vol C Tables 4.2.6.8 and 6.1.1.4'
    'H' 'H' 0.0000 0.0000
                         'International Tables Vol C Tables 4.2.6.8 and 6.1.1.4'
    'N' 'N' 0.0061 0.0033
                         'International Tables Vol C Tables 4.2.6.8 and 6.1.1.4'
    'F' 'F' 0.0171 0.0103
                         'International Tables Vol C Tables 4.2.6.8 and 6.1.1.4'
    'Ir' 'Ir' -1.4442 7.9887
                         'International Tables Vol C Tables 4.2.6.8 and 6.1.1.4'
    'O' 'O' 0.0106 0.0060
                         'International Tables Vol C Tables 4.2.6.8 and 6.1.1.4'
_computing_data_collection     'PROCESS-AUTO (Rigaku, 1998)'
_computing_cell_refinement     'PROCESS-AUTO (Rigaku, 1998)'
_computing_data_reduction     'PROCESS-AUTO (Rigaku, 1998)'
_computing_structure_solution     'SHELXS97 (Sheldrick, 2008)'
_computing_structure_refinement     'SHELXL97 (Sheldrick, 2008)'
_computing_molecular_graphics     'SHELXTL  (Sheldrick, 2008)'
_computing_publication_material     'SHELXL97 (Sheldrick, 2008)'
loop_
    _atom_site_type_symbol
    _atom_site_label
    _atom_site_fract_x
    _atom_site_fract_y
    _atom_site_fract_z
    _atom_site_U_iso_or_equiv
    _atom_site_adp_type
    _atom_site_calc_flag
    _atom_site_refinement_flags
    _atom_site_occupancy
    _atom_site_disorder_assembly
    _atom_site_disorder_group
    C C1 0.6207(4) 0.1101(4) 0.6853(3) 0.0499(13) Uani d . 1 . .
    H H1 0.5661 0.1221 0.6775 0.060 Uiso calc R 1 . .
    C C2 0.6411(4) 0.0328(4) 0.7211(3) 0.0669(17) Uani d . 1 . .
    H H2 0.6013 -0.0075 0.7359 0.080 Uiso calc R 1 . .
    C C3 0.7215(5) 0.0169(4) 0.7343(3) 0.0707(19) Uani d . 1 . .
    H H3 0.7368 -0.0343 0.7591 0.085 Uiso calc R 1 . .
    C C4 0.7802(4) 0.0765(4) 0.7107(3) 0.0622(16) Uani d . 1 . .
    H H4 0.8348 0.0660 0.7200 0.075 Uiso calc R 1 . .
    C C5 0.7565(3) 0.1537(4) 0.6724(2) 0.0480(13) Uani d . 1 . .
    C C6 0.8089(3) 0.2221(4) 0.6425(3) 0.0473(13) Uani d . 1 . .
    C C7 0.8932(4) 0.2253(5) 0.6464(3) 0.0657(18) Uani d . 1 . .
    C C8 0.9387(3) 0.2931(5) 0.6192(3) 0.0658(18) Uani d . 1 . .
    H H8 0.9949 0.2938 0.6241 0.079 Uiso calc R 1 . .
    C C9 0.8993(4) 0.3605(5) 0.5842(3) 0.071(2) Uani d . 1 . .
    C C10 0.8160(3) 0.3619(4) 0.5770(3) 0.0542(15) Uani d . 1 . .
    H H10 0.7911 0.4092 0.5534 0.065 Uiso calc R 1 . .
    C C11 0.7702(3) 0.2939(3) 0.6046(2) 0.0419(11) Uani d . 1 . .
    C C12 0.6176(3) 0.4753(4) 0.5608(3) 0.0509(13) Uani d . 1 . .
    H H12 0.6167 0.4868 0.6074 0.061 Uiso calc R 1 . .
    C C13 0.6061(4) 0.5465(4) 0.5168(3) 0.0661(17) Uani d . 1 . .
    H H13 0.5978 0.6053 0.5330 0.079 Uiso calc R 1 . .
    C C14 0.6071(4) 0.5284(4) 0.4480(3) 0.0688(18) Uani d . 1 . .
    H H14 0.5994 0.5755 0.4169 0.083 Uiso calc R 1 . .
    C C15 0.6194(4) 0.4416(4) 0.4248(3) 0.0558(15) Uani d . 1 . .
    H H15 0.6196 0.4297 0.3782 0.067 Uiso calc R 1 . .
    C C16 0.6316(3) 0.3711(3) 0.4712(2) 0.0385(11) Uani d . 1 . .
    C C17 0.6479(3) 0.2753(3) 0.4558(2) 0.0383(10) Uani d . 1 . .
    C C18 0.6517(3) 0.2361(4) 0.3914(3) 0.0472(12) Uani d . 1 . .
    C C19 0.6645(3) 0.1461(4) 0.3795(3) 0.0518(14) Uani d . 1 . .
    H H19 0.6669 0.1222 0.3356 0.062 Uiso calc R 1 . .
    C C20 0.6738(3) 0.0926(4) 0.4362(3) 0.0541(14) Uani d . 1 . .
    C C21 0.6723(3) 0.1253(4) 0.5017(3) 0.0515(14) Uani d . 1 . .
    H H21 0.6804 0.0859 0.5382 0.062 Uiso calc R 1 . .
    C C22 0.6587(3) 0.2175(3) 0.5135(2) 0.0357(9) Uani d . 1 . .
    C C23 0.4938(3) 0.3110(3) 0.6744(2) 0.0386(11) Uani d . 1 . .
    C C24 0.4141(3) 0.3031(4) 0.6958(3) 0.0525(14) Uani d . 1 . .
    H H24 0.3964 0.3333 0.7348 0.063 Uiso calc R 1 . .
    C C25 0.3613(4) 0.2499(4) 0.6585(3) 0.0628(17) Uani d . 1 . .
    H H25 0.3079 0.2422 0.6728 0.075 Uiso calc R 1 . .
    C C26 0.3882(4) 0.2091(5) 0.6007(4) 0.0697(18) Uani d . 1 . .
    H H26 0.3528 0.1744 0.5744 0.084 Uiso calc R 1 . .
    C C27 0.4686(3) 0.2192(4) 0.5809(3) 0.0556(14) Uani d . 1 . .
    H H27 0.4864 0.1913 0.5410 0.067 Uiso calc R 1 . .
    C C28 0.5564(3) 0.3678(3) 0.7132(2) 0.0430(12) Uani d . 1 . .
    N N1 0.6763(3) 0.1695(3) 0.6610(2) 0.0417(10) Uani d . 1 . .
    N N2 0.6303(2) 0.3893(3) 0.53947(19) 0.0365(9) Uani d . 1 . .
    N N3 0.5214(2) 0.2683(3) 0.6182(2) 0.0391(9) Uani d . 1 . .
    F F1 0.9340(2) 0.1567(3) 0.6813(2) 0.0938(13) Uani d . 1 . .
    F F2 0.9423(2) 0.4287(3) 0.5565(2) 0.1009(15) Uani d . 1 . .
    F F3 0.6422(2) 0.2901(3) 0.33525(15) 0.0727(10) Uani d . 1 . .
    F F4 0.6870(3) 0.0019(2) 0.4263(2) 0.0847(12) Uani d . 1 . .
    Ir Ir 0.649485(11) 0.281026(12) 0.603051(9) 0.03453(6) Uani d . 1 . .
    O O1 0.6297(2) 0.3595(2) 0.69428(16) 0.0409(8) Uani d . 1 . .
    O O2 0.5319(2) 0.4165(3) 0.7596(2) 0.0652(11) Uani d . 1 . .
loop_
    _atom_site_aniso_label
    _atom_site_aniso_U_11
    _atom_site_aniso_U_22
    _atom_site_aniso_U_33
    _atom_site_aniso_U_12
    _atom_site_aniso_U_13
    _atom_site_aniso_U_23
    C1 0.059(3) 0.041(3) 0.050(3) -0.002(2) 0.001(3) 0.007(3)
    C2 0.091(5) 0.046(3) 0.064(4) 0.003(3) 0.003(4) 0.016(3)
    C3 0.094(5) 0.056(4) 0.061(4) 0.026(4) -0.010(4) 0.010(3)
    C4 0.067(4) 0.060(4) 0.059(4) 0.021(3) -0.011(3) 0.004(3)
    C5 0.056(3) 0.051(3) 0.036(3) 0.011(3) -0.005(2) -0.012(2)
    C6 0.033(2) 0.060(3) 0.049(3) 0.008(2) -0.003(2) -0.024(3)
    C7 0.050(3) 0.089(5) 0.057(4) 0.010(4) -0.004(3) -0.019(4)
    C8 0.032(3) 0.098(5) 0.068(4) -0.003(3) 0.000(3) -0.023(4)
    C9 0.050(4) 0.093(5) 0.070(4) -0.031(4) 0.022(3) -0.023(4)
    C10 0.042(3) 0.069(4) 0.052(3) -0.005(3) 0.002(3) -0.017(3)
    C11 0.044(3) 0.045(3) 0.037(2) -0.001(2) 0.001(2) -0.012(2)
    C12 0.067(4) 0.034(3) 0.052(3) 0.001(3) -0.009(3) 0.003(2)
    C13 0.090(5) 0.038(3) 0.070(4) 0.001(3) -0.009(4) 0.001(3)
    C14 0.091(5) 0.047(4) 0.068(4) 0.004(3) -0.011(4) 0.017(3)
    C15 0.070(4) 0.055(4) 0.043(3) 0.002(3) 0.001(3) 0.012(3)
    C16 0.035(3) 0.043(3) 0.038(2) -0.001(2) 0.000(2) 0.004(2)
    C17 0.032(2) 0.045(3) 0.038(2) -0.001(2) 0.001(2) -0.003(2)
    C18 0.037(2) 0.064(4) 0.040(3) 0.001(3) 0.003(2) 0.001(3)
    C19 0.042(3) 0.073(4) 0.041(3) 0.007(3) -0.003(2) -0.024(3)
    C20 0.057(3) 0.047(3) 0.058(4) 0.009(3) -0.006(3) -0.019(3)
    C21 0.063(4) 0.038(3) 0.054(3) 0.009(2) -0.004(3) -0.003(2)
    C22 0.035(2) 0.036(2) 0.036(2) -0.001(2) -0.001(2) -0.005(2)
    C23 0.045(3) 0.035(3) 0.036(3) 0.002(2) -0.001(2) 0.010(2)
    C24 0.046(3) 0.062(4) 0.050(3) 0.005(3) -0.003(3) 0.011(3)
    C25 0.047(3) 0.074(4) 0.068(4) -0.011(3) -0.001(3) 0.018(3)
    C26 0.053(3) 0.077(5) 0.079(5) -0.021(3) -0.012(3) -0.002(4)
    C27 0.060(3) 0.054(3) 0.052(3) -0.008(3) -0.010(3) -0.005(3)
    C28 0.054(3) 0.038(3) 0.037(3) 0.002(2) -0.007(2) 0.003(2)
    N1 0.046(2) 0.040(2) 0.039(2) 0.0068(19) -0.0049(19) -0.0004(19)
    N2 0.040(2) 0.032(2) 0.038(2) -0.0019(16) -0.0039(17) 0.0008(17)
    N3 0.038(2) 0.039(2) 0.040(2) -0.0031(17) -0.0062(17) 0.0059(18)
    F1 0.054(2) 0.119(4) 0.108(3) 0.028(2) -0.021(2) -0.010(3)
    F2 0.072(3) 0.116(4) 0.116(3) -0.041(3) 0.026(3) -0.009(3)
    F3 0.094(3) 0.089(3) 0.0345(16) 0.010(2) -0.0010(17) 0.0034(17)
    F4 0.118(3) 0.051(2) 0.086(3) 0.023(2) -0.012(2) -0.028(2)
    Ir 0.04007(10) 0.03117(9) 0.03235(9) 0.00048(8) -0.00413(8) -0.00017(8)
    O1 0.044(2) 0.0416(19) 0.0376(17) -0.0021(15) -0.0060(15) -0.0040(15)
    O2 0.061(3) 0.078(3) 0.057(2) 0.009(2) 0.002(2) -0.023(2)
_geom_special_details
;
All e.s.d.'s (except the e.s.d. in the dihedral angle between two l.s. planes)
are estimated using the full covariance matrix. The cell e.s.d.'s are taken
into account individually in the estimation of e.s.d.'s in distances, angles
and torsion angles; correlations between e.s.d.'s in cell parameters are only
used when they are defined by crystal symmetry. An approximate (isotropic)
treatment of cell e.s.d.'s is used for estimating e.s.d.'s involving l.s.
planes.
;
loop_
    _geom_bond_atom_site_label_1
    _geom_bond_atom_site_label_2
    _geom_bond_site_symmetry_2
    _geom_bond_distance
    _geom_bond_publ_flag
    C1 N1 . 1.351(6) ?
    C1 C2 . 1.375(7) ?
    C1 H1 . 0.9300 ?
    C2 C3 . 1.370(9) ?
    C2 H2 . 0.9300 ?
    C3 C4 . 1.383(9) ?
    C3 H3 . 0.9300 ?
    C4 C5 . 1.415(8) ?
    C4 H4 . 0.9300 ?
    C5 N1 . 1.359(7) ?
    C5 C6 . 1.448(8) ?
    C6 C7 . 1.391(7) ?
    C6 C11 . 1.439(7) ?
    C7 C8 . 1.355(9) ?
    C7 F1 . 1.391(8) ?
    C8 C9 . 1.368(10) ?
    C8 H8 . 0.9300 ?
    C9 F2 . 1.341(7) ?
    C9 C10 . 1.380(8) ?
    C10 C11 . 1.362(7) ?
    C10 H10 . 0.9300 ?
    C11 Ir . 1.997(5) y
    C12 N2 . 1.345(6) ?
    C12 C13 . 1.368(8) ?
    C12 H12 . 0.9300 ?
    C13 C14 . 1.377(9) ?
    C13 H13 . 0.9300 ?
    C14 C15 . 1.367(8) ?
    C14 H14 . 0.9300 ?
    C15 C16 . 1.392(7) ?
    C15 H15 . 0.9300 ?
    C16 N2 . 1.366(6) ?
    C16 C17 . 1.463(7) ?
    C17 C18 . 1.388(7) ?
    C17 C22 . 1.426(7) ?
    C18 C19 . 1.359(8) ?
    C18 F3 . 1.366(6) ?
    C19 C20 . 1.370(8) ?
    C19 H19 . 0.9300 ?
    C20 F4 . 1.363(6) ?
    C20 C21 . 1.371(7) ?
    C21 C22 . 1.391(7) ?
    C21 H21 . 0.9300 ?
    C22 Ir . 1.993(4) y
    C23 N3 . 1.346(6) ?
    C23 C24 . 1.383(7) ?
    C23 C28 . 1.528(7) ?
    C24 C25 . 1.379(8) ?
    C24 H24 . 0.9300 ?
    C25 C26 . 1.356(9) ?
    C25 H25 . 0.9300 ?
    C26 C27 . 1.388(8) ?
    C26 H26 . 0.9300 ?
    C27 N3 . 1.347(6) ?
    C27 H27 . 0.9300 ?
    C28 O2 . 1.226(6) ?
    C28 O1 . 1.269(6) ?
    N1 Ir . 2.041(4) y
    N2 Ir . 2.045(4) y
    N3 Ir . 2.138(4) y
    Ir O1 . 2.152(3) y
loop_
    _geom_angle_atom_site_label_1
    _geom_angle_atom_site_label_2
    _geom_angle_atom_site_label_3
    _geom_angle_site_symmetry_1
    _geom_angle_site_symmetry_3
    _geom_angle
    _geom_angle_publ_flag
    N1 C1 C2 . . 123.2(6) ?
    N1 C1 H1 . . 118.4 ?
    C2 C1 H1 . . 118.4 ?
    C3 C2 C1 . . 118.2(6) ?
    C3 C2 H2 . . 120.9 ?
    C1 C2 H2 . . 120.9 ?
    C2 C3 C4 . . 120.3(6) ?
    C2 C3 H3 . . 119.9 ?
    C4 C3 H3 . . 119.9 ?
    C3 C4 C5 . . 119.4(6) ?
    C3 C4 H4 . . 120.3 ?
    C5 C4 H4 . . 120.3 ?
    N1 C5 C4 . . 119.5(6) ?
    N1 C5 C6 . . 113.3(5) ?
    C4 C5 C6 . . 127.3(5) ?
    C7 C6 C11 . . 116.5(6) ?
    C7 C6 C5 . . 126.6(6) ?
    C11 C6 C5 . . 116.9(4) ?
    C8 C7 F1 . . 117.3(6) ?
    C8 C7 C6 . . 123.7(7) ?
    F1 C7 C6 . . 119.0(7) ?
    C7 C8 C9 . . 117.8(6) ?
    C7 C8 H8 . . 121.1 ?
    C9 C8 H8 . . 121.1 ?
    F2 C9 C8 . . 119.5(6) ?
    F2 C9 C10 . . 118.2(7) ?
    C8 C9 C10 . . 122.3(6) ?
    C11 C10 C9 . . 120.0(6) ?
    C11 C10 H10 . . 120.0 ?
    C9 C10 H10 . . 120.0 ?
    C10 C11 C6 . . 119.7(5) ?
    C10 C11 Ir . . 127.9(4) ?
    C6 C11 Ir . . 112.3(4) ?
    N2 C12 C13 . . 122.9(5) ?
    N2 C12 H12 . . 118.6 ?
    C13 C12 H12 . . 118.6 ?
    C12 C13 C14 . . 118.0(6) ?
    C12 C13 H13 . . 121.0 ?
    C14 C13 H13 . . 121.0 ?
    C15 C14 C13 . . 120.5(6) ?
    C15 C14 H14 . . 119.8 ?
    C13 C14 H14 . . 119.8 ?
    C14 C15 C16 . . 119.8(6) ?
    C14 C15 H15 . . 120.1 ?
    C16 C15 H15 . . 120.1 ?
    N2 C16 C15 . . 119.5(5) ?
    N2 C16 C17 . . 113.1(4) ?
    C15 C16 C17 . . 127.3(5) ?
    C18 C17 C22 . . 118.1(4) ?
    C18 C17 C16 . . 126.4(5) ?
    C22 C17 C16 . . 115.5(4) ?
    C19 C18 F3 . . 116.3(5) ?
    C19 C18 C17 . . 124.5(5) ?
    F3 C18 C17 . . 119.2(5) ?
    C18 C19 C20 . . 115.8(5) ?
    C18 C19 H19 . . 122.1 ?
    C20 C19 H19 . . 122.1 ?
    F4 C20 C19 . . 117.5(5) ?
    F4 C20 C21 . . 118.6(5) ?
    C19 C20 C21 . . 123.9(5) ?
    C20 C21 C22 . . 120.0(5) ?
    C20 C21 H21 . . 120.0 ?
    C22 C21 H21 . . 120.0 ?
    C21 C22 C17 . . 117.8(4) ?
    C21 C22 Ir . . 127.9(4) ?
    C17 C22 Ir . . 114.3(3) ?
    N3 C23 C24 . . 122.0(5) ?
    N3 C23 C28 . . 115.7(4) ?
    C24 C23 C28 . . 122.3(5) ?
    C25 C24 C23 . . 119.0(6) ?
    C25 C24 H24 . . 120.5 ?
    C23 C24 H24 . . 120.5 ?
    C26 C25 C24 . . 119.2(6) ?
    C26 C25 H25 . . 120.4 ?
    C24 C25 H25 . . 120.4 ?
    C25 C26 C27 . . 119.9(6) ?
    C25 C26 H26 . . 120.1 ?
    C27 C26 H26 . . 120.1 ?
    N3 C27 C26 . . 121.4(6) ?
    N3 C27 H27 . . 119.3 ?
    C26 C27 H27 . . 119.3 ?
    O2 C28 O1 . . 125.8(5) ?
    O2 C28 C23 . . 117.8(5) ?
    O1 C28 C23 . . 116.4(4) ?
    C1 N1 C5 . . 119.3(5) ?
    C1 N1 Ir . . 124.6(4) ?
    C5 N1 Ir . . 116.0(4) ?
    C12 N2 C16 . . 119.4(4) ?
    C12 N2 Ir . . 124.3(3) ?
    C16 N2 Ir . . 116.3(3) ?
    C23 N3 C27 . . 118.5(4) ?
    C23 N3 Ir . . 114.0(3) ?
    C27 N3 Ir . . 127.4(4) ?
    C22 Ir C11 . . 88.95(18) y
    C22 Ir N1 . . 95.68(18) ?
    C11 Ir N1 . . 81.53(19) y
    C22 Ir N2 . . 80.69(18) ?
    C11 Ir N2 . . 95.13(18) ?
    N1 Ir N2 . . 175.14(16) y
    C22 Ir N3 . . 99.04(17) ?
    C11 Ir N3 . . 171.13(17) ?
    N1 Ir N3 . . 93.78(16) y
    N2 Ir N3 . . 89.99(15) ?
    C22 Ir O1 . . 173.55(16) ?
    C11 Ir O1 . . 95.02(16) y
    N1 Ir O1 . . 89.94(14) ?
    N2 Ir O1 . . 93.88(14) y
    N3 Ir O1 . . 77.38(14) ?
    C28 O1 Ir . . 116.0(3) ?
