# Supplementary material for: Bis[3,5-difluoro-2-(2-pyrid­yl)phen­yl](picolinato)iridium(III)
Source: Acta Crystallogr Sect E Struct Rep Online. 2008 Dec 10;65(Pt 1):m28. doi: 10.1107/S160053680804083X (PMC2967875; doi:10.1107/S160053680804083X)
Supplement: Supplementary file 2 [file e-65-00m28-Isup2.hkl]

#
# h,k,l, Fc-squared, Fo-squared, sigma(Fo-squared) and status flag
#
data_I
_shelx_title ' aa in Pbca'
_shelx_refln_list_code          4
_shelx_F_calc_maximum      872.82
_exptl_crystal_F_000      2672.00
_reflns_d_resolution_high  0.7701
 
loop_
 _symmetry_equiv_pos_as_xyz
 'x, y, z'
 '-x+1/2, -y, z+1/2'
 'x+1/2, -y+1/2, -z'
 '-x, y+1/2, -z+1/2'
 '-x, -y, -z'
 'x-1/2, y, -z-1/2'
 '-x-1/2, y-1/2, z'
 'x, -y-1/2, z-1/2'
 
_cell_length_a    16.4686
_cell_length_b    14.6767
_cell_length_c    19.6118
_cell_angle_alpha  90.000
_cell_angle_beta   90.000
_cell_angle_gamma  90.000
 
_shelx_F_squared_multiplier     1.000
 
loop_
 _refln_index_h
 _refln_index_k
 _refln_index_l
 _refln_F_squared_calc
 _refln_F_squared_meas
 _refln_F_squared_sigma
 _refln_observed_status
   4   0   0   761819.19   753660.00  16643.99 o
   6   0   0   238041.81   259466.16   4719.23 o
   8   0   0    38283.20    36027.57    541.38 o
  10   0   0   158012.41   157655.77   2704.99 o
  12   0   0     2192.98     2476.27    266.98 o
  14   0   0    30882.83    32019.70    575.82 o
  16   0   0    11434.42    10661.33    345.58 o
  18   0   0     1552.17     2821.05    308.80 o
  20   0   0     7994.71     9539.32   1081.92 o
   4   1   0   297566.63   322024.19   4614.57 o
   6   1   0   200106.48   198008.41   2282.48 o
   8   1   0   361876.03   382063.84   5641.73 o
  10   1   0     1794.29     1841.69     73.09 o
  12   1   0    83539.77    82519.93    919.33 o
  14   1   0    17736.62    16146.53    232.00 o
  16   1   0    14673.71    15638.96    290.77 o
  18   1   0    16397.42    15326.81    217.15 o
  20   1   0        4.19      -41.26    217.47 o
   2   2   0     5923.36     6699.20    167.05 o
   4   2   0   162604.20   165630.03   1962.41 o
   6   2   0   205667.25   217505.80   2599.77 o
   8   2   0    21291.96    20565.18    200.56 o
  10   2   0   131479.36   128025.21   1330.82 o
  12   2   0    12347.27    12210.55    177.48 o
  14   2   0    36436.24    36820.40    383.25 o
  16   2   0    17892.56    17467.39    264.53 o
  18   2   0     3089.61     3801.82    235.25 o
  20   2   0    10336.62    11139.14    646.61 o
   2   3   0    64565.91    68177.54    745.69 o
   4   3   0    60745.42    62777.40    618.82 o
   6   3   0    30968.04    28950.31    304.52 o
   8   3   0    89885.21    90681.15    935.26 o
  10   3   0     2383.28     3085.55    119.46 o
  12   3   0    59855.54    60066.80    618.89 o
  14   3   0    19941.56    18097.93    283.79 o
  16   3   0    10394.68    11520.17    207.91 o
  18   3   0    16255.61    14709.02    224.34 o
  20   3   0       35.32      343.23    208.71 o
   0   4   0   162102.78   158810.64   3120.06 o
   2   4   0    17549.69    18035.48    265.46 o
   4   4   0    70574.64    69400.13    736.07 o
   6   4   0    77699.20    76787.55    814.74 o
   8   4   0    16752.07    16386.71    235.62 o
  10   4   0    38098.39    36873.50    374.61 o
  12   4   0     2390.39     2540.30    151.18 o
  14   4   0    19255.17    20891.44    265.55 o
  16   4   0    16204.03    15925.58    254.37 o
  18   4   0     1681.60     2139.72    311.59 o
  20   4   0     7227.96     7709.04    542.99 o
   2   5   0    34989.00    34147.03    398.62 o
   4   5   0    15787.16    16103.21    244.96 o
   6   5   0    13375.61    13945.15    196.90 o
   8   5   0    40464.06    40831.10    540.33 o
  10   5   0       89.08      224.94     90.14 o
  12   5   0    17637.53    19027.50    277.22 o
  14   5   0     9437.83     8498.86    199.01 o
  16   5   0     5154.32     6086.45    164.80 o
  18   5   0     5600.83     5566.60    209.07 o
  20   5   0        0.95     -106.68    233.32 o
   0   6   0    35458.31    35206.09    600.00 o
   2   6   0      366.94      345.56     83.08 o
   4   6   0    21009.13    21539.39    300.38 o
   6   6   0    24852.24    24708.78    302.15 o
   8   6   0     6384.96     6528.71    167.44 o
  10   6   0    21212.53    21633.63    372.73 o
  12   6   0      411.89      518.57    104.82 o
  14   6   0     4314.94     4610.37    229.78 o
  16   6   0     4485.90     4314.28    142.48 o
  18   6   0      687.47      856.01    109.62 o
  20   6   0     1296.71     2005.92    891.00 o
   2   7   0    27231.98    27591.88    371.17 o
   4   7   0      854.63     1234.65    154.80 o
   6   7   0     2768.18     3054.49    119.26 o
   8   7   0     5886.48     5919.55    170.69 o
  10   7   0      128.36      254.09    130.79 o
  12   7   0     2834.24     3457.18    171.43 o
  14   7   0     1149.42     1326.05    117.30 o
  16   7   0      707.01      765.48    116.15 o
  18   7   0      143.59      262.31     98.85 o
   0   8   0     6565.73     7186.51    316.61 o
   2   8   0     4102.88     4429.36    178.02 o
   4   8   0     7809.20     8490.95    380.71 o
   6   8   0     3654.43     3895.32    156.47 o
   8   8   0      278.06      431.49    107.43 o
  10   8   0      240.84      484.82    137.11 o
  12   8   0      633.50      597.84    100.41 o
  14   8   0        1.73      145.23     97.89 o
  16   8   0       74.10       37.31    118.83 o
  18   8   0      289.35      400.65    110.54 o
   2   9   0      183.15      593.11    124.61 o
   4   9   0     1655.69     1951.98    148.46 o
   6   9   0     2004.49     2022.15    134.59 o
   8   9   0     2073.35     2590.68    151.35 o
  10   9   0     1226.11     1303.24    153.09 o
  12   9   0       33.06      194.81    135.75 o
  14   9   0      492.80      384.18    123.13 o
  16   9   0       70.16      466.27    124.96 o
  18   9   0      515.38      467.46    177.36 o
   0  10   0    18093.89    18504.92    589.31 o
   2  10   0     1812.36     2349.36    239.18 o
   4  10   0     3544.77     3929.07    229.67 o
   6  10   0    11401.73    11437.27    277.40 o
   8  10   0      425.83      561.40    125.31 o
  10  10   0     3193.89     2609.10    192.32 o
  12  10   0      145.66      248.19    163.31 o
  14  10   0     2161.68     1635.29    316.85 o
  16  10   0     1432.82     1316.42    152.26 o
  18  10   0       33.08      186.13    120.18 o
   2  11   0    36055.12    36243.61    702.28 o
   4  11   0    10971.60    11532.91    326.28 o
   6  11   0    11145.37    11111.30    393.30 o
   8  11   0    14275.31    13619.99    314.31 o
  10  11   0      174.93      283.04    126.88 o
  12  11   0    13574.53    13281.26    405.15 o
  14  11   0      662.94      510.43    150.06 o
  16  11   0     1743.35     1785.97    393.85 o
   0  12   0    54105.97    52191.70   1233.27 o
   2  12   0     1782.19     2433.64    195.45 o
   4  12   0    39036.01    37984.72    842.73 o
   6  12   0    12268.29    12179.24    351.79 o
   8  12   0     7329.07     6973.94    316.01 o
  10  12   0    15198.26    14477.70    381.21 o
  12  12   0      383.27      238.96    195.63 o
  14  12   0     5390.99     5162.79    279.39 o
  16  12   0     2196.41     1808.63    217.93 o
   2  13   0    32526.58    30042.52    627.58 o
   4  13   0    10246.84    10804.79    327.47 o
   6  13   0    16373.09    15126.21    420.63 o
   8  13   0    28195.83    27505.64    533.11 o
  10  13   0       11.76      195.27    149.30 o
  12  13   0    16648.25    15833.82    463.10 o
  14  13   0     2179.73     1705.37    227.38 o
   0  14   0    52374.26    51803.40   1317.94 o
   2  14   0     5211.66     4882.52    326.83 o
   4  14   0    18033.50    17305.88    476.87 o
   6  14   0    18250.74    18166.36    545.49 o
   8  14   0      882.93     1142.14    226.72 o
  10  14   0    20180.95    19801.53    470.11 o
  12  14   0     1001.66      810.35    215.12 o
  14  14   0     5589.33     4879.13    378.67 o
   2  15   0    29889.11    29144.26    649.98 o
   4  15   0    10801.73    10514.08    456.33 o
   6  15   0    10499.84    10389.82    443.98 o
   8  15   0    21356.06    20015.31    500.30 o
  10  15   0        3.07     -229.73    256.35 o
  12  15   0    11311.11    10963.12    447.73 o
   0  16   0    31502.17    29469.28   1543.92 o
   2  16   0     3249.06     3545.84    317.24 o
   4  16   0    17357.24    16079.98    537.25 o
   6  16   0    13166.84    12139.42    415.65 o
   8  16   0     2345.45     2551.02    307.31 o
  10  16   0    14663.16    14896.97    607.44 o
   2  17   0    18212.31    18291.78    565.40 o
   4  17   0     7554.26     7334.44    419.55 o
   6  17   0     6858.80     6723.64    359.95 o
   8  17   0    13387.34    12989.75    508.47 o
   0  18   0    13977.06    14478.71    924.12 o
   2  18   0     1764.64     1640.96    336.91 o
   4  18   0     9193.76     9390.58    867.32 o
   6  18   0     8510.61     8587.69    435.66 o
   2   1   1     3301.28     4218.71     44.60 o
   3   1   1     2950.43     3342.74     40.19 o
   4   1   1      160.49      166.18     26.36 o
   5   1   1    45233.85    46358.14    257.61 o
   6   1   1     1697.52     1731.90     64.79 o
   7   1   1    19354.58    20729.49    140.78 o
   8   1   1     6564.94     7022.53     74.01 o
   9   1   1     8391.22     8288.91     77.18 o
  10   1   1       22.88      131.02     36.54 o
  11   1   1     5729.21     5617.28    115.93 o
  12   1   1      950.01     1253.62     52.37 o
  13   1   1      635.22      961.85     64.80 o
  14   1   1      105.05      143.47     48.39 o
  15   1   1      594.25      658.76     62.06 o
  16   1   1      148.25      270.51     49.90 o
  17   1   1      826.55     1290.72     85.67 o
  18   1   1      175.97      248.65     48.89 o
  19   1   1       10.06       55.71     66.29 o
  20   1   1        0.08      174.18    265.03 o
  21   1   1       73.32       38.20    159.95 o
   1   2   1    22727.48    24233.55    164.45 o
   2   2   1    13035.52    12836.69     91.68 o
   3   2   1    32562.21    33127.27    209.43 o
   4   2   1     5198.65     5327.05     69.81 o
   5   2   1    17184.61    17836.36    176.46 o
   6   2   1    16204.21    16639.88    117.85 o
   7   2   1      745.36     1120.89     61.41 o
   8   2   1      560.54      698.34     39.23 o
   9   2   1    23381.12    22929.00    167.67 o
  10   2   1     5724.90     5571.92     77.90 o
  11   2   1      888.24      941.60     49.95 o
  12   2   1      124.88      169.54     43.09 o
  13   2   1     6430.21     6582.40     98.53 o
  14   2   1     1464.54     1707.03     73.11 o
  15   2   1     2424.51     2659.55     96.16 o
  16   2   1     1291.21     1416.30     73.97 o
  17   2   1       42.63       72.00     70.29 o
  18   2   1      107.77      254.97     62.94 o
  19   2   1     1120.82     1227.98    124.98 o
  20   2   1      544.87      743.28    204.69 o
  21   2   1      188.70      170.71    190.55 o
   1   3   1     6931.69     6879.39     94.60 o
   2   3   1    46477.93    48582.13    382.73 o
   3   3   1    22887.07    24169.14    191.90 o
   4   3   1     1496.64     2059.77     47.83 o
   5   3   1      582.29      796.12     46.56 o
   6   3   1     6909.41     6712.32     82.84 o
   7   3   1    30895.48    30730.21    210.46 o
   8   3   1    15368.09    15614.62    131.39 o
   9   3   1     9064.69     9196.83     95.91 o
  10   3   1     1074.63     1246.62     50.81 o
  11   3   1    12809.73    12571.12    116.82 o
  12   3   1    13237.28    12891.22    176.61 o
  13   3   1    12881.22    12170.44    133.38 o
  14   3   1      439.70      364.50     55.67 o
  15   3   1     2483.59     2860.12    118.85 o
  16   3   1     1329.37     1726.76    100.95 o
  17   3   1     5854.46     5693.99    126.17 o
  18   3   1     1431.31     1429.95     83.76 o
  19   3   1      235.23      209.47     88.54 o
  20   3   1        7.75      134.87    157.93 o
  21   3   1      869.37     1051.98    285.22 o
   0   4   1    43579.01    43649.64    496.07 o
   1   4   1    67985.77    69570.36    600.31 o
   2   4   1     6274.52     6628.39     95.87 o
   3   4   1     7231.89     6948.39     89.31 o
   4   4   1    21614.63    21252.25    173.58 o
   5   4   1    65729.48    66104.02    502.95 o
   6   4   1    15731.82    15842.53    145.09 o
   7   4   1     1671.74     2098.08     60.73 o
   8   4   1     9945.45     9785.58    107.96 o
   9   4   1    30797.52    29964.83    240.78 o
  10   4   1    10799.05    10378.28    137.52 o
  11   4   1     9881.08     9687.71    116.97 o
  12   4   1     1779.30     1771.52     68.45 o
  13   4   1     1185.31     1457.05     66.67 o
  14   4   1    10820.88    10471.99    138.91 o
  15   4   1    12887.06    12488.75    132.70 o
  16   4   1     3579.00     3423.57    107.12 o
  17   4   1      656.18      298.56     58.23 o
  18   4   1      194.37      325.60     60.29 o
  19   4   1     2832.54     3238.88    192.49 o
  20   4   1     1395.79     2072.71    335.69 o
   1   5   1    44215.19    43379.58    390.78 o
   2   5   1    29227.89    28106.01    251.75 o
   3   5   1    72814.42    74511.55    639.82 o
   4   5   1    13931.37    14593.98    142.02 o
   5   5   1      170.45      168.62     47.11 o
   6   5   1    23014.16    21811.30    181.39 o
   7   5   1    59771.71    57575.58    461.85 o
   8   5   1    22922.51    21985.08    200.28 o
   9   5   1    17801.94    17834.77    195.34 o
  10   5   1        5.36       60.35     48.81 o
  11   5   1     6472.25     6011.67    134.82 o
  12   5   1     6407.53     5850.08    111.05 o
  13   5   1    16867.29    15641.93    171.44 o
  14   5   1      919.38      768.10     67.78 o
  15   5   1        3.18       21.95     53.32 o
  16   5   1     1595.90     1844.32     84.87 o
  17   5   1     7717.61     7988.49    153.47 o
  18   5   1     3176.00     3277.96    140.01 o
  19   5   1     1888.67     1389.72    109.67 o
  20   5   1        0.76      176.46    198.61 o
   0   6   1    29293.54    29731.68    392.76 o
   1   6   1    73998.34    74066.54    657.12 o
   2   6   1      309.30      401.90     56.96 o
   3   6   1     8991.16     8166.60    115.30 o
   4   6   1     9669.08     9521.95    164.26 o
   5   6   1    58416.71    57006.61    474.43 o
   6   6   1    12290.37    12429.11    153.52 o
   7   6   1    12386.17    13316.72    150.39 o
   8   6   1     2601.41     2647.17     91.58 o
   9   6   1    42118.79    40295.09    389.34 o
  10   6   1    19698.65    19596.60    234.55 o
  11   6   1    30148.24    29662.54    280.23 o
  12   6   1     4399.42     4702.84    111.32 o
  13   6   1     2312.71     2622.65    123.68 o
  14   6   1    10065.29    10483.91    147.69 o
  15   6   1    16231.98    15562.33    246.64 o
  16   6   1     4321.62     3961.74    145.04 o
  17   6   1      939.04      560.44     68.91 o
  18   6   1      564.12      957.25     74.62 o
  19   6   1     2437.01     2916.45    131.14 o
  20   6   1     2075.42     2112.46    375.86 o
   1   7   1    33254.12    33210.78    331.89 o
   2   7   1    33506.23    32241.23    296.77 o
   3   7   1   138298.17   136426.42   1349.26 o
   4   7   1    26098.52    26606.64    273.84 o
   5   7   1     1876.93     2658.73    113.05 o
   6   7   1     7785.00     7147.47    104.75 o
   7   7   1    70304.14    68945.48    576.19 o
   8   7   1    27262.81    26762.89    274.40 o
   9   7   1    13774.12    13750.15    177.81 o
  10   7   1      853.45      928.50     84.88 o
  11   7   1     3789.75     4167.90    125.91 o
  12   7   1     5287.36     5236.71    151.17 o
  13   7   1    17606.70    16818.35    212.24 o
  14   7   1     4634.13     4213.37    110.61 o
  15   7   1       15.78       70.06     63.18 o
  16   7   1     2240.27     2647.95    108.97 o
  17   7   1    10699.72    11065.77    151.14 o
  18   7   1     4788.88     4658.24    120.53 o
  19   7   1     1523.33     1226.96    122.81 o
   0   8   1    60823.92    58682.08    803.04 o
   1   8   1    73516.69    73065.34    689.75 o
   2   8   1     2446.46     2701.76    130.68 o
   3   8   1    13867.35    13189.01    175.52 o
   4   8   1     9795.89     8893.39    145.27 o
   5   8   1    52105.35    51433.71    483.31 o
   6   8   1    21518.05    21267.20    243.91 o
   7   8   1     4723.03     5010.94    166.84 o
   8   8   1     1418.59     1425.68     90.60 o
   9   8   1    44844.45    42832.76    429.69 o
  10   8   1    32466.60    31176.99    356.12 o
  11   8   1    19541.50    19166.83    268.71 o
  12   8   1     3416.61     3298.02    161.75 o
  13   8   1     3778.96     4267.29    133.27 o
  14   8   1     7988.79     8589.65    171.36 o
  15   8   1    14751.29    14880.46    219.73 o
  16   8   1     4325.13     4040.27    125.28 o
  17   8   1      478.71      281.92     82.29 o
  18   8   1      619.86      864.84     91.53 o
  19   8   1     3278.52     3933.44    219.52 o
   1   9   1    23217.64    23248.46    291.95 o
   2   9   1    46027.53    44395.11    452.76 o
   3   9   1    56356.90    55381.80    584.60 o
   4   9   1    16058.96    16025.85    224.88 o
   5   9   1      561.01      439.70     85.57 o
   6   9   1     9728.98     9869.41    188.90 o
   7   9   1    53635.33    52518.90    508.05 o
   8   9   1    28174.52    27642.88    299.70 o
   9   9   1    12021.24    12078.18    182.12 o
  10   9   1       41.65       88.17     73.57 o
  11   9   1    11691.57    11791.55    231.08 o
  12   9   1     5484.72     5541.64    172.72 o
  13   9   1    16992.61    17077.89    244.24 o
  14   9   1     2348.50     2483.75    168.61 o
  15   9   1      557.91      682.88     83.94 o
  16   9   1     2412.26     2672.69    128.93 o
  17   9   1     8608.28     8674.57    189.35 o
  18   9   1     2582.04     2854.71    224.43 o
   0  10   1    34777.14    34101.23    578.24 o
   1  10   1    43932.90    42879.32    483.68 o
   2  10   1     4608.90     4658.79    149.23 o
   3  10   1     7781.67     7687.87    184.81 o
   4  10   1    18823.31    17951.67    262.10 o
   5  10   1    48373.22    46870.84    512.60 o
   6  10   1    13658.00    13004.61    228.68 o
   7  10   1     2632.02     2920.91    120.63 o
   8  10   1     1140.82     1096.43    104.16 o
   9  10   1    29972.81    29607.12    335.87 o
  10  10   1    15364.20    15085.47    238.26 o
  11  10   1     9070.83     8980.58    270.66 o
  12  10   1      746.67      696.18    111.73 o
  13  10   1     2507.01     2907.86    136.18 o
  14  10   1     4659.29     4999.19    157.05 o
  15  10   1     9096.49     9695.59    306.28 o
  16  10   1     2249.76     2724.39    200.73 o
  17  10   1       45.50      189.33     88.45 o
  18  10   1      157.53      159.85     89.35 o
   1  11   1    20598.21    19111.04    298.27 o
   2  11   1    25668.88    25226.51    356.69 o
   3  11   1    41461.23    40509.62    515.61 o
   4  11   1     4137.33     4206.60    167.67 o
   5  11   1       96.10      173.61     98.91 o
   6  11   1     5881.27     5429.04    166.30 o
   7  11   1    24842.05    24525.93    316.07 o
   8  11   1    11856.34    11170.21    208.07 o
   9  11   1     4581.32     4544.89    157.07 o
  10  11   1       38.80      117.76     91.43 o
  11  11   1     6183.42     5838.15    166.87 o
  12  11   1     5564.10     5610.80    184.25 o
  13  11   1     6157.53     6857.27    213.19 o
  14  11   1     1164.17     1125.45    141.04 o
  15  11   1      138.43      248.73    116.15 o
  16  11   1     1406.23     1678.56    136.73 o
  17  11   1     3730.20     4347.35    158.07 o
   0  12   1    12967.68    12815.61    379.17 o
   1  12   1    15511.48    15428.94    276.85 o
   2  12   1     1238.35     1593.99    182.86 o
   3  12   1     3858.02     4113.74    173.35 o
   4  12   1    10354.44     9462.79    230.03 o
   5  12   1    15505.30    15104.31    282.11 o
   6  12   1     8243.62     8472.18    209.07 o
   7  12   1     2102.92     2494.06    156.93 o
   8  12   1      749.20      748.60    108.71 o
   9  12   1     8212.58     8594.75    201.85 o
  10  12   1     8097.59     8157.86    280.09 o
  11  12   1     3798.89     4030.33    157.16 o
  12  12   1       35.43      332.34    121.12 o
  13  12   1      652.73      766.32    143.77 o
  14  12   1     2102.57     2503.00    205.81 o
  15  12   1     4201.04     4592.87    178.88 o
  16  12   1     1341.43     2063.78    262.38 o
   1  13   1     1829.04     1982.30    155.18 o
   2  13   1    12505.09    11651.30    304.58 o
   3  13   1     6349.83     5849.44    209.79 o
   4  13   1     1929.20     2141.71    161.51 o
   5  13   1       46.34       73.70     99.90 o
   6  13   1     1310.30     1373.82    140.83 o
   7  13   1     5892.59     5840.39    197.15 o
   8  13   1     4068.75     3915.60    172.17 o
   9  13   1     1700.41     1811.24    145.63 o
  10  13   1      303.89      275.95    112.84 o
  11  13   1     1874.32     2201.38    178.95 o
  12  13   1     1832.39     2115.18    175.38 o
  13  13   1     3141.33     4062.56    204.23 o
  14  13   1      669.60      524.71    145.45 o
  15  13   1        0.47      195.85    202.17 o
   0  14   1     1045.00     1035.30    204.65 o
   1  14   1     1216.59     1577.08    196.16 o
   2  14   1       33.67      -53.05    125.36 o
   3  14   1      705.69      597.96    139.21 o
   4  14   1     2473.59     2763.15    200.66 o
   5  14   1     2855.09     3224.80    248.59 o
   6  14   1     2108.81     2533.14    181.53 o
   7  14   1      430.19      356.78    121.17 o
   8  14   1      497.03      537.40    118.18 o
   9  14   1     1986.14     2281.57    152.98 o
  10  14   1     1161.60     1397.43    143.09 o
  11  14   1      739.16      664.61    151.71 o
  12  14   1        4.04      -46.79    126.09 o
  13  14   1       42.30      142.45    123.91 o
  14  14   1      216.46      502.84    147.39 o
   1  15   1      958.88     1084.46    169.47 o
   2  15   1      270.74      423.49    152.68 o
   3  15   1     1242.99     1378.62    183.08 o
   4  15   1       40.36      -13.35    113.45 o
   5  15   1        4.20       73.35    140.57 o
   6  15   1       47.72      189.54    148.45 o
   7  15   1      318.88      603.55    155.53 o
   8  15   1      184.44      144.96    125.86 o
   9  15   1       50.05       71.43    128.91 o
  10  15   1       14.13       85.87    122.81 o
  11  15   1       69.61      486.52    151.40 o
  12  15   1       58.58      132.74    142.09 o
  13  15   1      137.17      106.53    148.50 o
   0  16   1      327.83      585.90    275.65 o
   1  16   1       53.66      268.34    156.76 o
   2  16   1       21.37      104.56    144.98 o
   3  16   1       16.31       78.54    159.23 o
   4  16   1      170.09      161.31    144.44 o
   5  16   1        0.35      -11.78    139.93 o
   6  16   1        2.44       22.82    117.21 o
   7  16   1       35.48       -2.35    120.70 o
   8  16   1       21.41       24.91    115.29 o
   9  16   1       63.33      148.95    150.51 o
  10  16   1        0.78      285.77    149.77 o
  11  16   1        0.59      192.19    155.26 o
   1  17   1       49.63      325.71    187.77 o
   2  17   1      278.75      471.81    188.02 o
   3  17   1      493.56      569.73    167.81 o
   4  17   1       94.13       69.69    153.60 o
   5  17   1        4.60      -71.84    146.43 o
   6  17   1      133.68      209.27    145.98 o
   7  17   1      120.54       96.21    150.12 o
   8  17   1      130.73      303.97    161.08 o
   9  17   1      132.48      203.85    154.00 o
   0  18   1      463.26      905.45    312.07 o
   1  18   1      687.62      802.03    209.41 o
   2  18   1      319.79      488.02    203.44 o
   3  18   1        5.84     -164.30    179.60 o
   4  18   1      475.01      292.62    200.56 o
   5  18   1      860.57      807.39    176.27 o
   6  18   1      283.00      216.98    156.27 o
   2   0   2     9644.95     9709.31     98.51 o
   3   0   2    33056.89    30037.33    270.67 o
   4   0   2    99354.10    99184.41   1520.00 o
   5   0   2    56341.68    56563.69    567.97 o
   6   0   2    36525.75    36832.47    305.84 o
   7   0   2     8382.82    10054.86    158.68 o
   8   0   2      576.56      646.13     49.23 o
   9   0   2    57188.42    55033.85    493.80 o
  10   0   2     5898.11     5709.01    134.40 o
  11   0   2    48535.60    46851.15    507.57 o
  12   0   2      991.50     1037.25     85.68 o
  13   0   2     9396.68     9845.15    155.95 o
  14   0   2      460.31      628.75     61.14 o
  15   0   2    20629.60    20126.95    253.39 o
  16   0   2     1710.92     1732.11    159.07 o
  17   0   2      393.20      378.21     74.46 o
  18   0   2       10.56      117.90    241.90 o
  19   0   2     5492.40     6085.93    467.89 o
  20   0   2      840.07      593.29    327.90 o
  21   0   2     3997.34     3764.90    446.10 o
   2   1   2    43300.07    44465.28    357.13 o
   3   1   2    99542.38    98152.30    809.31 o
   4   1   2    30859.49    31232.79    161.97 o
   5   1   2       47.10      170.60     19.15 o
   6   1   2    13336.80    13159.16     86.45 o
   7   1   2   229214.45   226415.28   1799.23 o
   8   1   2    11033.55    10930.92     88.72 o
   9   1   2    17087.46    16910.11    113.01 o
  10   1   2     1049.09     1284.55     46.97 o
  11   1   2    26221.26    25372.94    186.73 o
  12   1   2     9224.00     8916.25     98.99 o
  13   1   2    35494.09    34084.87    293.63 o
  14   1   2     3134.20     3075.15    130.59 o
  15   1   2      161.40      499.40     42.77 o
  16   1   2     1980.16     2252.57     68.04 o
  17   1   2    21688.85    21600.24    202.22 o
  18   1   2     1328.04     1133.40    104.50 o
  19   1   2     1942.99     1630.90    148.74 o
  20   1   2        1.51      272.26    197.38 o
  21   1   2     1672.13     2564.03    355.38 o
   0   2   2     3953.17     4804.25     97.64 o
   1   2   2   179926.34   194391.55   1711.98 o
   2   2   2    11119.83    11787.55     90.63 o
   3   2   2     3580.17     3564.25     81.59 o
   4   2   2      270.97      412.78     38.35 o
   5   2   2   101929.73   101853.41    754.46 o
   6   2   2    21720.55    23080.43    162.83 o
   7   2   2    23067.30    25329.22    169.78 o
   8   2   2     2190.75     1916.59     41.27 o
   9   2   2    34540.99    32629.75    219.12 o
  10   2   2    17026.65    16761.56    127.16 o
  11   2   2    34612.06    34027.25    236.72 o
  12   2   2      375.35      453.70     43.45 o
  13   2   2     2004.23     2367.68     62.22 o
  14   2   2     2975.65     3034.60     81.14 o
  15   2   2    19842.27    20241.62    189.64 o
  16   2   2     4604.96     4227.81    114.84 o
  17   2   2      651.50      446.29     65.78 o
  18   2   2      144.33      173.43     76.29 o
  19   2   2     5123.83     6376.77    201.95 o
  20   2   2      760.77      485.28    196.99 o
  21   2   2     3282.33     2275.65    494.71 o
   1   3   2   103643.42   105774.12    906.17 o
   2   3   2    45565.63    46332.93    350.13 o
   3   3   2    83881.13    83879.98    604.81 o
   4   3   2     1975.69     1702.04     57.59 o
   5   3   2     3173.02     3925.67     71.11 o
   6   3   2     1381.40     1243.20     49.17 o
   7   3   2    88822.56    85860.64    631.03 o
   8   3   2    12408.30    12277.25    112.92 o
   9   3   2    26483.55    26271.53    195.21 o
  10   3   2       18.65       96.22     33.01 o
  11   3   2    14035.36    13968.94    151.11 o
  12   3   2     3543.55     3556.72     99.23 o
  13   3   2    27627.42    26994.79    215.23 o
  14   3   2     1098.05      925.38     56.18 o
  15   3   2       58.82       78.84     40.97 o
  16   3   2      596.67      594.71     79.65 o
  17   3   2    13435.72    13881.39    180.04 o
  18   3   2     1886.54     2026.52    125.61 o
  19   3   2     1704.85     1660.60    163.59 o
  20   3   2        5.18      -53.80    174.36 o
  21   3   2     1123.74     2896.97    641.14 o
   0   4   2    27630.46    27861.09    350.01 o
   1   4   2    19030.35    19116.93    183.17 o
   2   4   2     2669.08     2720.44     85.11 o
   3   4   2      874.38      881.26     52.47 o
   4   4   2     3195.40     3414.69     68.50 o
   5   4   2    60967.10    59820.80    449.86 o
   6   4   2     1053.23     1188.73     66.28 o
   7   4   2     8895.62     9477.55    100.36 o
   8   4   2      236.55      315.49     46.78 o
   9   4   2    29418.93    28065.55    236.92 o
  10   4   2     5474.94     5760.37     83.64 o
  11   4   2    18698.00    18694.54    158.31 o
  12   4   2      232.76      347.70     56.68 o
  13   4   2      782.69     1440.05     84.78 o
  14   4   2      979.77     1057.72     57.58 o
  15   4   2    17205.42    17288.63    174.90 o
  16   4   2      996.66     1060.75     82.65 o
  17   4   2     1018.21      719.12     58.36 o
  18   4   2        4.41        1.22     71.49 o
  19   4   2     2701.62     3505.76    174.09 o
  20   4   2      538.25      514.43    168.48 o
   1   5   2    25003.45    24982.87    216.16 o
   2   5   2     4894.85     5035.62     93.93 o
   3   5   2    33682.66    32611.15    278.03 o
   4   5   2    14456.75    15296.77    146.70 o
   5   5   2        5.04      346.31     52.32 o
   6   5   2     4216.43     3666.51     77.25 o
   7   5   2    35838.51    34161.80    291.14 o
   8   5   2     3873.32     4263.09     89.58 o
   9   5   2     9077.36     9002.52    122.46 o
  10   5   2        7.33      108.79     50.93 o
  11   5   2     6306.57     6878.00    130.17 o
  12   5   2      932.51      983.37     57.96 o
  13   5   2    12567.92    12553.81    153.97 o
  14   5   2      253.04      338.35     53.60 o
  15   5   2       74.45      124.09     56.12 o
  16   5   2      121.08      238.03     61.61 o
  17   5   2     5947.81     6498.46    119.93 o
  18   5   2      547.85      503.48     72.74 o
  19   5   2      506.52      303.52    110.46 o
  20   5   2        2.68      196.76    237.36 o
   0   6   2    15611.58    15871.22    250.34 o
   1   6   2     8168.86     7823.47    115.57 o
   2   6   2       39.63      158.95     58.33 o
   3   6   2     1016.76     1108.43     75.17 o
   4   6   2     4319.54     4506.49     82.74 o
   5   6   2    12761.07    12391.44    140.41 o
   6   6   2      442.06      586.19     58.43 o
   7   6   2     3419.90     3489.65    107.09 o
   8   6   2       34.02       75.09     53.66 o
   9   6   2     5169.87     5234.35    116.15 o
  10   6   2     4038.82     4092.29    129.56 o
  11   6   2     1687.26     2282.22     93.74 o
  12   6   2      553.21      757.48     71.86 o
  13   6   2      333.37      794.94    118.18 o
  14   6   2     1014.29     1011.01     68.58 o
  15   6   2     4620.91     5167.40    160.73 o
  16   6   2        8.87       42.33     61.12 o
  17   6   2      197.25      204.99     71.14 o
  18   6   2        2.56      -74.62     74.62 o
  19   6   2      795.92     1023.62    120.57 o
  20   6   2      115.17       60.99    128.08 o
   1   7   2     2002.94     1670.12     96.66 o
   2   7   2     8593.49     9226.32    138.81 o
   3   7   2     1207.97     1357.53     77.21 o
   4   7   2     8563.62     8507.60    121.63 o
   5   7   2      479.13      645.25     70.46 o
   6   7   2     3240.94     3569.06    101.14 o
   7   7   2     2431.42     2675.00    142.69 o
   8   7   2     1025.92     1275.76     75.69 o
   9   7   2      684.58      917.53     82.89 o
  10   7   2       13.44      106.25     67.17 o
  11   7   2     5100.38     5115.50    134.30 o
  12   7   2      548.15      705.45     90.72 o
  13   7   2     1376.70     1821.28     85.54 o
  14   7   2      152.52      241.80     65.87 o
  15   7   2      231.78      167.22     65.82 o
  16   7   2       69.96      135.53     63.58 o
  17   7   2      569.15      791.63     76.87 o
  18   7   2       37.11       67.43     95.52 o
  19   7   2        3.49       -6.85     88.33 o
   0   8   2     1985.82     2712.50    218.08 o
   1   8   2       99.44      273.62     77.46 o
   2   8   2      870.70     1082.10     83.12 o
   3   8   2     3698.57     3994.88    112.80 o
   4   8   2        1.51       40.89     60.26 o
   5   8   2       13.98       19.30     57.70 o
   6   8   2     3482.25     3622.09    134.91 o
   7   8   2     2157.94     2192.71     95.11 o
   8   8   2        2.77       94.66     71.98 o
   9   8   2      210.06      431.53     81.62 o
  10   8   2       47.55       53.82     82.15 o
  11   8   2     1453.93     1493.55    144.13 o
  12   8   2      140.36      134.35     76.71 o
  13   8   2      178.27      327.47     79.29 o
  14   8   2       17.54      -63.30     63.30 o
  15   8   2       11.90      169.91     66.38 o
  16   8   2       13.08       31.15     64.37 o
  17   8   2       75.62       41.14     68.29 o
  18   8   2       50.98      112.72    110.09 o
  19   8   2        1.05     -137.16    137.16 o
   1   9   2      267.23      485.74     82.93 o
   2   9   2     1568.41     1838.45    110.69 o
   3   9   2     2356.93     2880.72    118.88 o
   4   9   2      588.28      635.19     86.87 o
   5   9   2       85.26      266.59     73.19 o
   6   9   2      377.94      280.56     75.43 o
   7   9   2     1745.46     2148.52    109.47 o
   8   9   2      218.31      201.53     84.23 o
   9   9   2      797.96      805.80     97.89 o
  10   9   2       32.63       18.54     85.24 o
  11   9   2      699.38      587.62     94.43 o
  12   9   2       52.00      216.37     91.68 o
  13   9   2     1327.73     1308.98    108.49 o
  14   9   2       84.61       33.07     78.92 o
  15   9   2       63.93       38.11     80.71 o
  16   9   2        2.00       35.70     71.57 o
  17   9   2      520.40      573.38     87.55 o
  18   9   2       34.63       99.96    109.36 o
   0  10   2     2500.93     2716.90    171.51 o
   1  10   2     4778.09     5099.26    172.73 o
   2  10   2     1526.65     1713.67    105.81 o
   3  10   2      454.04      374.68     95.30 o
   4  10   2      738.33      708.10     99.36 o
   5  10   2    13366.62    13546.05    216.68 o
   6  10   2     1483.78     1621.30    113.58 o
   7  10   2      145.13      210.64     84.53 o
   8  10   2        9.02      105.60     77.93 o
   9  10   2     6995.46     6946.00    160.37 o
  10  10   2     2664.75     2784.68    130.76 o
  11  10   2     3135.45     2880.26    126.67 o
  12  10   2       34.15      -65.58     90.09 o
  13  10   2     1871.23     1875.66    120.33 o
  14  10   2      165.43      228.02     79.62 o
  15  10   2     2304.35     2404.41    152.89 o
  16  10   2        8.56      -64.34     90.68 o
  17  10   2      290.19      200.69     92.47 o
  18  10   2        5.42     -111.72    111.72 o
   1  11   2    14835.47    15002.17    249.51 o
   2  11   2     2562.49     2714.69    144.61 o
   3  11   2    18198.40    18488.08    283.14 o
   4  11   2      672.10      690.31    119.60 o
   5  11   2     1357.08     1367.95    120.30 o
   6  11   2      880.58      802.60     98.96 o
   7  11   2    14438.81    14559.73    252.47 o
   8  11   2     2639.60     2543.12    136.57 o
   9  11   2     2352.79     2353.93    121.44 o
  10  11   2      203.78      231.23     97.64 o
  11  11   2     2815.36     3173.08    152.98 o
  12  11   2      228.31      177.31    104.94 o
  13  11   2     4867.69     4252.53    190.34 o
  14  11   2       66.78      136.87     90.80 o
  15  11   2        2.34       45.12    121.47 o
  16  11   2      154.93      176.63    101.30 o
  17  11   2     1861.67     2169.13    147.86 o
   0  12   2     7479.16     7105.09    298.96 o
   1  12   2    24327.79    24618.91    388.80 o
   2  12   2      470.87      380.73    116.37 o
   3  12   2     2198.56     2555.70    143.95 o
   4  12   2     2245.84     2339.16    160.19 o
   5  12   2    28103.76    26388.91    587.09 o
   6  12   2     1638.09     1858.49    208.38 o
   7  12   2     1798.98     2372.94    136.44 o
   8  12   2      664.17      679.49    113.76 o
   9  12   2     9705.24     9256.83    201.84 o
  10  12   2      976.92     1276.61    188.54 o
  11  12   2     7602.75     7386.51    218.56 o
  12  12   2       34.50     -104.00    104.00 o
  13  12   2     1419.41     1380.80    134.89 o
  14  12   2      219.18      223.26    114.77 o
  15  12   2     4860.27     4320.14    189.10 o
  16  12   2      393.23      494.21    122.94 o
   1  13   2     7976.23     7685.94    254.24 o
   2  13   2     2256.17     2751.53    166.95 o
   3  13   2    19159.97    18920.42    349.44 o
   4  13   2     2355.45     2695.04    156.61 o
   5  13   2       13.57      260.56    117.44 o
   6  13   2      741.68      669.94    120.40 o
   7  13   2    19136.98    18483.69    326.72 o
   8  13   2     2069.93     2300.76    154.05 o
   9  13   2     7279.89     7273.61    201.40 o
  10  13   2       21.13     -109.61    109.61 o
  11  13   2     4983.74     5164.73    188.06 o
  12  13   2      877.43      739.39    139.01 o
  13  13   2     8076.41     7438.20    233.51 o
  14  13   2      705.38      489.29    141.85 o
  15  13   2        1.65      297.70    139.17 o
   0  14   2     2944.13     2728.06    290.42 o
   1  14   2    21430.22    21095.84    391.71 o
   2  14   2      441.85      446.51    142.91 o
   3  14   2     2198.72     2644.07    204.63 o
   4  14   2     1328.10     1411.53    157.57 o
   5  14   2    21448.56    21258.58    355.32 o
   6  14   2     3375.23     3549.68    187.87 o
   7  14   2     1557.27     1402.48    159.42 o
   8  14   2       13.34       38.82    112.58 o
   9  14   2    11094.95    11483.13    277.88 o
  10  14   2     1585.96     1589.06    164.78 o
  11  14   2     9330.09     8608.54    269.63 o
  12  14   2      472.33      416.42    136.55 o
  13  14   2     1279.86     1442.63    169.43 o
  14  14   2      412.96      218.02    178.92 o
   1  15   2     8812.62     8265.99    259.83 o
   2  15   2     2075.97     2318.55    182.49 o
   3  15   2    21925.83    21366.72    382.00 o
   4  15   2     1056.73     1172.31    176.94 o
   5  15   2      288.85      213.70    131.28 o
   6  15   2      724.82      619.83    152.98 o
   7  15   2    20076.40    19732.43    356.47 o
   8  15   2      943.55     1006.78    143.93 o
   9  15   2     4710.74     4615.96    195.54 o
  10  15   2      130.65      153.03    130.87 o
  11  15   2     5041.46     5235.14    233.79 o
  12  15   2      749.46      604.90    158.76 o
  13  15   2     6491.27     5983.85    266.64 o
   0  16   2     2164.50     2508.95    275.93 o
   1  16   2    19100.65    18457.10    432.44 o
   2  16   2        8.36       99.02    153.79 o
   3  16   2     2068.25     2444.04    203.35 o
   4  16   2     1123.76     1251.17    183.94 o
   5  16   2    20924.65    20669.99    401.51 o
   6  16   2      949.72     1153.85    186.29 o
   7  16   2     1109.70     1156.66    156.36 o
   8  16   2      125.45       45.62    131.91 o
   9  16   2     9243.85     9498.00    306.27 o
  10  16   2      892.65      714.16    157.67 o
  11  16   2     5828.31     6176.86    302.56 o
   1  17   2     5765.39     5956.18    297.56 o
   2  17   2     1314.09     1696.14    211.65 o
   3  17   2    15767.43    15486.58    421.72 o
   4  17   2      505.95      294.78    153.15 o
   5  17   2        0.23      100.90    139.41 o
   6  17   2      213.88      209.55    151.29 o
   7  17   2    11951.26    11961.90    318.05 o
   8  17   2     1192.12     1039.15    179.20 o
   9  17   2     3429.55     3843.19    229.87 o
   0  18   2     2455.98     2322.58    347.09 o
   1  18   2     8320.25     8784.04    667.38 o
   2  18   2       49.71       -7.29    200.81 o
   3  18   2     1286.08      835.61    213.25 o
   4  18   2      745.98      806.50    191.21 o
   5  18   2    10955.49    10288.52    380.02 o
   6  18   2      767.58     1003.49    214.48 o
   1   1   3      576.02      587.19     58.11 o
   2   1   3     9182.72     8085.96    177.51 o
   3   1   3      795.71      619.77     33.47 o
   4   1   3    47392.38    47919.89    261.63 o
   5   1   3     6663.99     6704.45     77.86 o
   6   1   3    10603.98    10399.18     77.10 o
   7   1   3     1397.76     1412.03     39.49 o
   8   1   3     4434.14     4276.21     65.92 o
   9   1   3     3988.94     3922.02     49.92 o
  10   1   3       97.79      310.10     38.27 o
  11   1   3       29.49       68.61     33.49 o
  12   1   3     1028.91     1363.64     68.35 o
  13   1   3     1538.50     1636.56     68.30 o
  14   1   3     1147.11      968.32     62.15 o
  15   1   3       75.57       87.57     38.26 o
  16   1   3      537.62      934.00     57.68 o
  17   1   3       59.57       72.99     37.54 o
  18   1   3      493.43      553.40    110.31 o
  19   1   3       45.52       32.05     87.78 o
  20   1   3        0.49      216.15    169.54 o
  21   1   3       33.49      156.93    279.79 o
   0   2   3    98547.52   102968.33   1075.95 o
   1   2   3     3755.27     3484.99     57.84 o
   2   2   3    31084.39    34109.17    249.23 o
   3   2   3        7.93       76.26     39.09 o
   4   2   3    23300.21    22980.51    163.95 o
   5   2   3    13282.76    12517.88    107.09 o
   6   2   3    13930.69    14942.28    100.34 o
   7   2   3      509.24      619.48     32.01 o
   8   2   3       72.12      562.80     63.79 o
   9   2   3     2052.31     2195.17     51.57 o
  10   2   3    12755.16    12177.92     97.75 o
  11   2   3      454.46      549.65     44.89 o
  12   2   3     2702.56     2626.41     91.14 o
  13   2   3       72.07      129.87     37.45 o
  14   2   3     3943.35     4016.53    108.80 o
  15   2   3      922.97     1060.60     54.32 o
  16   2   3     1743.43     1715.77     74.81 o
  17   2   3      383.80      292.69     54.85 o
  18   2   3       13.65      -73.20    102.23 o
  19   2   3      245.61      291.49    101.76 o
  20   2   3      980.02     1008.55    315.53 o
  21   2   3      121.72       97.21    190.46 o
   1   3   3    47969.14    49045.04    358.91 o
   2   3   3    26436.71    26474.81    198.11 o
   3   3   3     6471.33     6859.28     88.09 o
   4   3   3     5149.17     5429.38     76.40 o
   5   3   3     2098.30     1921.26     58.38 o
   6   3   3    30805.69    29978.26    208.53 o
   7   3   3     5772.00     5843.43     72.19 o
   8   3   3    41864.04    40270.62    279.32 o
   9   3   3      200.52      276.28     42.54 o
  10   3   3       75.83      240.61     38.05 o
  11   3   3     1394.96     1473.54     51.41 o
  12   3   3    11166.79    10954.57    113.61 o
  13   3   3     2972.78     2921.17     68.79 o
  14   3   3     5834.18     5479.84     80.50 o
  15   3   3      208.98      287.68     57.22 o
  16   3   3     2917.28     3421.62     92.32 o
  17   3   3      774.92      786.76     66.75 o
  18   3   3     4602.19     4425.49    214.26 o
  19   3   3      186.56       46.76     97.74 o
  20   3   3        6.13        9.25    101.31 o
   0   4   3    52526.94    53459.23    628.30 o
   1   4   3     8952.19     9088.12    110.82 o
   2   4   3     5929.79     6331.73     84.67 o
   3   4   3     1554.92     1519.40     51.11 o
   4   4   3    29680.83    28938.26    293.73 o
   5   4   3    17762.81    17564.05    151.05 o
   6   4   3    47364.95    48133.14    362.43 o
   7   4   3      340.15      406.02     37.07 o
   8   4   3     5165.11     4967.41     80.55 o
   9   4   3    16978.76    17201.48    146.80 o
  10   4   3    41831.38    40239.33    332.67 o
  11   4   3     2449.32     2559.21     76.12 o
  12   4   3     3300.89     3346.01     76.47 o
  13   4   3     4077.34     4160.39     87.98 o
  14   4   3    10790.82    10995.13    139.79 o
  15   4   3     2785.98     2863.89    110.28 o
  16   4   3     7275.53     6484.14    119.45 o
  17   4   3      119.22       45.98     53.01 o
  18   4   3      831.19     1367.10    122.06 o
  19   4   3      360.37      471.78    109.12 o
  20   4   3     3218.85     3617.44    211.34 o
   1   5   3    25856.72    25912.40    232.46 o
   2   5   3   208621.86   212084.53   2092.10 o
   3   5   3    16299.32    16330.49    164.90 o
   4   5   3    28612.06    30190.42    247.42 o
   5   5   3      838.18      798.11     55.95 o
   6   5   3    14975.83    13904.04    212.54 o
   7   5   3    29541.68    29914.03    252.44 o
   8   5   3    65141.52    63306.11    495.01 o
   9   5   3      419.71      543.85     54.81 o
  10   5   3     1578.07     1724.56     71.00 o
  11   5   3     2324.16     2498.92     99.79 o
  12   5   3    18607.63    18408.02    183.36 o
  13   5   3     3523.36     3315.37    131.04 o
  14   5   3     5785.41     5012.60    132.45 o
  15   5   3      306.69      335.39     59.21 o
  16   5   3     5551.12     6268.94    130.04 o
  17   5   3     2391.98     2667.84    124.67 o
  18   5   3     8280.02     7852.17    182.52 o
  19   5   3      109.46      -34.92     91.73 o
  20   5   3       17.93      -20.22     97.40 o
   0   6   3   140723.61   139211.92   1925.85 o
   1   6   3    22381.04    23251.19    231.42 o
   2   6   3    12125.70    12624.10    168.46 o
   3   6   3     5979.11     6567.93    112.59 o
   4   6   3    54206.17    52079.95    443.73 o
   5   6   3    22403.01    22668.50    206.29 o
   6   6   3    47961.16    46931.73    421.24 o
   7   6   3       30.35       -7.84     52.86 o
   8   6   3     8901.78     8385.32    124.68 o
   9   6   3    15613.26    15334.81    173.53 o
  10   6   3    72626.93    69481.68    631.17 o
  11   6   3     4545.83     4982.21    164.98 o
  12   6   3     2004.68     2167.25     76.47 o
  13   6   3     1196.53     1441.88    103.21 o
  14   6   3    25856.04    25335.41    249.42 o
  15   6   3     3093.68     3141.73    114.40 o
  16   6   3     8401.55     7200.36    137.29 o
  17   6   3       86.56      117.93     54.02 o
  18   6   3      785.58     1305.50    117.38 o
  19   6   3      489.14      477.25    142.22 o
  20   6   3     4694.21     4970.79    197.24 o
   1   7   3    14084.66    14327.93    204.58 o
   2   7   3   117320.57   115210.43   1109.43 o
   3   7   3    30069.44    29776.01    299.13 o
   4   7   3    26166.92    26442.38    259.38 o
   5   7   3      708.52      989.77     65.27 o
   6   7   3    55083.74    51489.97    449.66 o
   7   7   3    20609.48    20673.18    219.95 o
   8   7   3    69946.93    69508.25    647.03 o
   9   7   3     2224.29     2512.73    103.52 o
  10   7   3        1.60      115.90     68.83 o
  11   7   3     1317.52     1705.46    113.48 o
  12   7   3    22844.26    21789.00    246.15 o
  13   7   3     4279.80     4298.11    112.38 o
  14   7   3     7679.46     6987.19    141.23 o
  15   7   3       14.37       51.43     58.49 o
  16   7   3     7081.95     7604.48    125.48 o
  17   7   3     2660.95     2985.56    113.77 o
  18   7   3     7783.05     7238.85    213.99 o
  19   7   3      369.75      375.05    121.25 o
   0   8   3    94614.44    93867.34   1307.92 o
   1   8   3    19574.29    19549.42    219.29 o
   2   8   3    13298.01    13437.72    217.05 o
   3   8   3      242.43      210.56     71.33 o
   4   8   3    57224.73    54827.22    493.83 o
   5   8   3    13289.26    13288.15    169.99 o
   6   8   3    58532.93    59044.61    565.01 o
   7   8   3     4028.99     4344.61    136.75 o
   8   8   3     6771.75     6231.21    126.72 o
   9   8   3     8661.81     8640.97    158.24 o
  10   8   3    58988.17    56569.70    571.99 o
  11   8   3    11471.65    11847.24    194.17 o
  12   8   3     2519.88     2903.36    117.76 o
  13   8   3      142.42      170.37     74.27 o
  14   8   3    19979.71    19934.51    227.65 o
  15   8   3     3149.31     3437.13     99.63 o
  16   8   3     7314.05     6704.35    143.73 o
  17   8   3      116.36       46.46     64.80 o
  18   8   3      770.45     1089.65    155.54 o
  19   8   3      256.49      411.25    132.98 o
   1   9   3     6277.48     6480.55    145.41 o
   2   9   3   133109.38   130400.55   1421.60 o
   3   9   3    22796.61    23190.76    302.47 o
   4   9   3    31693.64    32096.99    337.99 o
   5   9   3      960.14     1131.09     96.62 o
   6   9   3    23077.13    21850.32    255.90 o
   7   9   3    11348.98    11415.40    179.66 o
   8   9   3    51785.32    51410.80    507.39 o
   9   9   3     4833.36     4664.27    138.27 o
  10   9   3      349.59      553.20     94.03 o
  11   9   3       77.62      114.87     81.22 o
  12   9   3    20325.53    20101.30    269.98 o
  13   9   3     1948.28     2325.96    153.81 o
  14   9   3     4742.93     4491.96    163.92 o
  15   9   3      308.57      234.73     94.80 o
  16   9   3     5002.24     5616.84    168.31 o
  17   9   3     1776.05     2360.11    182.09 o
  18   9   3     5354.21     5489.06    290.33 o
   0  10   3    94240.16    94600.43   1572.17 o
   1  10   3    10551.25    10322.30    208.43 o
   2  10   3     7157.71     6990.70    188.81 o
   3  10   3     1416.28     1516.26    110.80 o
   4  10   3    46823.54    44983.07    511.28 o
   5  10   3     4640.09     4568.07    146.93 o
   6  10   3    36123.88    36269.21    402.97 o
   7  10   3     2869.91     2528.37    119.76 o
   8  10   3     9224.09     9148.89    169.92 o
   9  10   3     3649.38     4029.12    149.28 o
  10  10   3    25533.73    24945.29    349.29 o
  11  10   3     3910.55     4253.28    163.21 o
  12  10   3     1656.00     1796.46    124.07 o
  13  10   3      119.09      183.10     92.94 o
  14  10   3     9021.41    10201.22    252.86 o
  15  10   3     1856.52     2329.28    144.44 o
  16  10   3     6307.87     6205.83    179.72 o
  17  10   3      181.68      238.44    103.43 o
  18  10   3      840.63     1887.13    690.64 o
   1  11   3     3384.35     3253.78    157.91 o
   2  11   3    31719.70    30624.50    401.08 o
   3  11   3     8405.83     7771.64    197.77 o
   4  11   3     9212.96     9483.69    219.61 o
   5  11   3       20.72      200.11     87.97 o
   6  11   3     9976.96     9728.91    215.36 o
   7  11   3     4211.18     4128.58    161.06 o
   8  11   3    32126.05    31008.70    382.13 o
   9  11   3     2243.26     2523.19    130.07 o
  10  11   3      584.97      703.58    103.68 o
  11  11   3      969.62     1451.53    119.95 o
  12  11   3    13355.64    12792.28    224.73 o
  13  11   3      873.69      765.03    111.86 o
  14  11   3     4475.63     4368.24    153.60 o
  15  11   3        1.21       17.07     83.37 o
  16  11   3     2907.67     3663.36    213.05 o
  17  11   3      612.23      995.12    184.28 o
   0  12   3    18005.55    17851.19    450.11 o
   1  12   3     3771.93     3864.89    193.89 o
   2  12   3     1495.51     1851.38    142.94 o
   3  12   3     2224.38     2110.64    146.90 o
   4  12   3     9700.12     9167.06    246.14 o
   5  12   3     5478.59     5525.56    209.14 o
   6  12   3    14926.01    14799.62    254.16 o
   7  12   3      135.72      194.71     99.88 o
   8  12   3      479.01      637.88    106.47 o
   9  12   3     3393.58     3532.51    169.86 o
  10  12   3    12826.48    12839.96    258.50 o
  11  12   3      154.94      161.05    108.19 o
  12  12   3     2980.09     2720.24    156.85 o
  13  12   3      395.86      306.48    121.61 o
  14  12   3     4529.93     5363.67    209.39 o
  15  12   3      793.96     1012.10    165.85 o
  16  12   3     3536.41     3564.24    203.95 o
   1  13   3     2531.85     2946.95    169.61 o
   2  13   3    11422.15    10761.18    301.88 o
   3  13   3     4012.61     3795.81    253.10 o
   4  13   3     6456.46     6098.31    236.84 o
   5  13   3      479.44      599.54    113.13 o
   6  13   3     2071.37     2269.88    170.97 o
   7  13   3     1328.58     1550.12    136.96 o
   8  13   3     9079.83     9096.15    211.84 o
   9  13   3       11.27       81.64    108.23 o
  10  13   3       17.86      146.49    126.50 o
  11  13   3     1269.50     1467.12    152.31 o
  12  13   3     3393.23     4154.86    181.67 o
  13  13   3       87.78      152.47    124.06 o
  14  13   3     1211.29     1128.61    175.04 o
  15  13   3       36.50       93.04    128.19 o
   0  14   3    11194.70    10705.78    361.89 o
   1  14   3       17.83       15.75    123.00 o
   2  14   3      411.54      546.94    131.85 o
   3  14   3      233.39      303.22    130.30 o
   4  14   3     4886.80     4749.66    218.39 o
   5  14   3      562.45      507.45    134.78 o
   6  14   3     2555.14     2750.61    186.37 o
   7  14   3        1.26      116.24    113.31 o
   8  14   3      668.84      920.14    130.94 o
   9  14   3      543.38      509.33    119.93 o
  10  14   3     2049.94     2543.53    167.90 o
  11  14   3       15.15       42.57    115.32 o
  12  14   3       71.43      -34.54    115.66 o
  13  14   3       60.44      224.14    128.14 o
  14  14   3      951.37     1249.20    223.06 o
   1  15   3      186.35      155.70    140.40 o
   2  15   3     3436.23     3688.89    214.97 o
   3  15   3       73.53       86.48    148.11 o
   4  15   3      217.20      173.25    126.31 o
   5  15   3       33.07      225.75    128.39 o
   6  15   3      522.64      405.33    142.45 o
   7  15   3       12.12       -7.93    123.66 o
   8  15   3     1066.36     1194.87    157.34 o
   9  15   3        7.11      351.26    138.40 o
  10  15   3      279.44      388.47    144.49 o
  11  15   3       74.68      -57.44    130.24 o
  12  15   3      692.35      973.14    165.71 o
   0  16   3        3.51      146.63    218.62 o
   1  16   3      134.27      181.03    153.79 o
   2  16   3      309.73      331.33    144.58 o
   3  16   3       30.65      252.67    155.11 o
   4  16   3       87.83      372.62    146.92 o
   5  16   3      246.45      303.32    158.63 o
   6  16   3       92.83      152.90    141.67 o
   7  16   3        6.00     -114.12    131.38 o
   8  16   3       74.60      -36.63    121.91 o
   9  16   3       18.86      159.00    132.83 o
  10  16   3       74.52      178.91    142.38 o
  11  16   3        9.58       17.37    133.40 o
   1  17   3       61.40       25.95    143.41 o
   2  17   3      305.87      481.12    188.84 o
   3  17   3      429.46      279.16    181.06 o
   4  17   3      133.63       78.63    145.62 o
   5  17   3       38.00      138.64    147.44 o
   6  17   3      448.63      457.98    171.12 o
   7  17   3      137.63      111.23    144.18 o
   8  17   3      283.49      314.99    164.47 o
   9  17   3       18.45      -84.13    132.74 o
   0  18   3     1756.04     2289.69    317.75 o
   1  18   3      349.68      227.18    199.33 o
   2  18   3      236.76      263.84    189.36 o
   3  18   3       74.56        4.46    154.45 o
   4  18   3     1165.44      974.87    184.30 o
   5  18   3      490.43      151.41    186.49 o
   6  18   3      888.21      391.01    186.34 o
   0   0   4   349204.88   348668.63   8067.81 o
   1   0   4     1187.58     1478.71     89.82 o
   2   0   4    19706.13    19566.48    211.53 o
   3   0   4     8906.43     8817.78    145.88 o
   4   0   4   113480.52   105114.66   1736.42 o
   5   0   4    41398.70    39182.47    348.49 o
   6   0   4   113210.24   114923.52   1212.80 o
   7   0   4     3218.84     3796.06     91.20 o
   8   0   4     9688.06     8806.08    132.28 o
   9   0   4    19955.76    18314.05    252.64 o
  10   0   4    62969.33    62502.82    723.04 o
  11   0   4    14837.84    13555.13    290.47 o
  12   0   4     6384.61     6629.78    189.03 o
  13   0   4      837.68     1291.61    125.39 o
  14   0   4    18380.29    18727.74    639.62 o
  15   0   4    14462.22    13789.65    284.73 o
  16   0   4     9438.57     9948.03    848.04 o
  17   0   4      711.52      625.71    236.93 o
  18   0   4     1396.12     1798.48    397.24 o
  19   0   4     2923.87     3271.12    216.60 o
  20   0   4     7385.60     7542.30    543.00 o
  21   0   4     1095.01      326.78    245.47 o
   1   1   4     5848.99     5989.86    137.16 o
   2   1   4    81826.57    82862.63    674.57 o
   3   1   4    24896.17    24730.75    435.45 o
   4   1   4    70378.66    71680.13    443.74 o
   5   1   4       29.43      107.41     16.04 o
   6   1   4    56688.61    51533.57    660.44 o
   7   1   4    28950.30    28063.79    222.67 o
   8   1   4   103805.07   101592.88    828.27 o
   9   1   4    10589.20    10448.07    138.68 o
  10   1   4       38.96      261.95     78.10 o
  11   1   4    10523.30     9867.89    135.10 o
  12   1   4    40318.27    39490.82    412.49 o
  13   1   4    10871.22    10929.93    161.36 o
  14   1   4    15120.38    14318.58    221.16 o
  15   1   4      114.20       16.95     92.94 o
  16   1   4    10381.38    11015.04    278.62 o
  17   1   4     6077.72     5766.27    209.33 o
  18   1   4    10957.40    10339.08    240.46 o
  19   1   4     1280.13      655.22    179.90 o
  20   1   4        7.07       38.27     89.95 o
  21   1   4      230.98      540.67    235.42 o
   0   2   4   674387.69   718734.81  13887.87 o
   1   2   4    86499.43    88381.81    699.34 o
   2   2   4    11511.16    12825.03    125.85 o
   3   2   4      310.83      278.65     38.24 o
   4   2   4    96906.86    95149.81    680.15 o
   5   2   4    84310.48    82971.39    576.10 o
   6   2   4    74779.80    75821.19    497.38 o
   7   2   4     2280.75     2602.30     47.23 o
   8   2   4    18214.87    16604.00    118.31 o
   9   2   4    15362.58    14675.11    105.22 o
  10   2   4    62252.13    60512.02    402.54 o
  11   2   4    11033.63    10635.63     97.53 o
  12   2   4     1171.25     1315.18     72.51 o
  13   2   4      752.99     1031.43     73.82 o
  14   2   4    17726.06    18215.94    190.48 o
  15   2   4    11705.08    11848.04    201.36 o
  16   2   4     9347.84     9248.37    204.30 o
  17   2   4      377.67      308.63    104.78 o
  18   2   4     1534.66     1932.18    154.57 o
  19   2   4     1669.94     1931.40    167.49 o
  20   2   4     5021.25     5440.39    207.84 o
   1   3   4    61856.53    62356.31    500.65 o
   2   3   4    93594.40    93073.15    735.20 o
   3   3   4    53275.93    56168.17    431.07 o
   4   3   4    27797.07    27547.33    272.73 o
   5   3   4     1010.21      748.29     33.39 o
   6   3   4    27433.01    25577.10    178.47 o
   7   3   4    27702.80    26331.99    183.52 o
   8   3   4   104236.22   102549.40    775.48 o
   9   3   4    11926.91    12107.34    102.13 o
  10   3   4     1278.77     1294.07     44.30 o
  11   3   4     5532.90     5175.44    113.74 o
  12   3   4    28113.91    28661.65    221.28 o
  13   3   4     2667.45     2359.12     92.97 o
  14   3   4     7110.87     6373.69    100.51 o
  15   3   4        6.93       50.84     48.23 o
  16   3   4     8052.77     8733.47    131.64 o
  17   3   4     1560.12     1901.71    131.08 o
  18   3   4     6058.96     6052.48    193.32 o
  19   3   4      811.44      852.56    119.06 o
  20   3   4      170.46      200.59    101.71 o
   0   4   4   207025.19   212875.09   3146.92 o
   1   4   4    27921.68    28884.92    231.63 o
   2   4   4      470.98      654.60     52.35 o
   3   4   4    10651.16    10606.53    114.19 o
   4   4   4    56050.55    54900.69    419.79 o
   5   4   4    22415.04    22193.28    198.54 o
   6   4   4    52541.07    52908.15    395.51 o
   7   4   4       96.42      178.21     37.66 o
   8   4   4     9130.23     9084.77    110.93 o
   9   4   4    17549.21    16961.04    142.88 o
  10   4   4    35011.21    35658.34    276.63 o
  11   4   4    12742.60    13081.83    137.13 o
  12   4   4       37.45       20.10     40.16 o
  13   4   4     2724.02     2574.64    108.44 o
  14   4   4    10768.51    11101.83    138.89 o
  15   4   4     4052.80     4158.28     81.56 o
  16   4   4     3334.33     3499.96    107.32 o
  17   4   4        8.35      143.32     98.28 o
  18   4   4     1605.66     1841.50    122.85 o
  19   4   4      328.93      260.04    111.44 o
  20   4   4     2316.04     3195.49    160.36 o
   1   5   4    14931.54    14894.42    162.39 o
   2   5   4    49703.45    50064.18    400.98 o
   3   5   4    26222.92    26403.50    224.02 o
   4   5   4     4995.20     4969.04     91.78 o
   5   5   4      114.20      196.51     48.31 o
   6   5   4    15952.83    15675.48    218.04 o
   7   5   4    17733.89    17194.14    157.91 o
   8   5   4    17270.91    17133.07    185.70 o
   9   5   4      259.44      310.69     52.34 o
  10   5   4      634.63      829.61     55.01 o
  11   5   4      530.22      837.94     78.24 o
  12   5   4    11097.92    11651.21    173.88 o
  13   5   4      515.31      528.03     54.77 o
  14   5   4     1980.92     2025.78     75.59 o
  15   5   4      132.72      181.49     42.01 o
  16   5   4     2880.61     3233.68     77.95 o
  17   5   4      849.17     1197.23     72.70 o
  18   5   4     1961.61     2351.45    141.26 o
  19   5   4      165.95      241.35    103.01 o
  20   5   4       13.99        5.21    105.84 o
   0   6   4    15062.71    14497.38    245.10 o
   1   6   4    17339.76    16720.22    195.31 o
   2   6   4      886.10      991.76     66.86 o
   3   6   4     2044.90     2118.13     83.26 o
   4   6   4    17432.33    17820.72    210.04 o
   5   6   4     2341.33     2171.37     87.31 o
   6   6   4     6876.51     7116.14    168.71 o
   7   6   4     2895.66     2884.88    130.94 o
   8   6   4     4625.58     4759.07     91.51 o
   9   6   4     3415.41     3480.24     90.76 o
  10   6   4     6340.11     7009.48    156.55 o
  11   6   4     3938.01     4240.30    103.85 o
  12   6   4       12.41       99.00     53.04 o
  13   6   4     1224.71     1486.92     91.95 o
  14   6   4     3802.19     4328.09    113.56 o
  15   6   4      358.30      527.40     55.72 o
  16   6   4     1198.90     1489.99    100.28 o
  17   6   4       22.72       52.91     63.29 o
  18   6   4      546.01      814.15    112.00 o
  19   6   4      241.83      341.35    116.86 o
  20   6   4      881.36     1555.71    487.93 o
   1   7   4      129.03       80.41     62.47 o
   2   7   4       80.18      231.64     66.97 o
   3   7   4       40.00       72.53     54.22 o
   4   7   4      594.24      577.92     65.82 o
   5   7   4     1287.34     1494.79     89.00 o
   6   7   4       74.74      327.68     68.83 o
   7   7   4      619.17      707.66     86.86 o
   8   7   4     1893.20     2017.78     86.47 o
   9   7   4       29.79       43.42     66.17 o
  10   7   4      195.50      226.76     62.70 o
  11   7   4       47.54      120.42     62.31 o
  12   7   4     2715.78     3266.27     94.45 o
  13   7   4      929.46     1256.51     82.38 o
  14   7   4      826.30      866.83     86.44 o
  15   7   4        3.02       20.72     53.83 o
  16   7   4      469.33      511.72     61.99 o
  17   7   4      319.15      502.11    108.20 o
  18   7   4      399.66      523.07    141.29 o
  19   7   4        1.21       42.51     95.03 o
   0   8   4        7.46      260.00    105.39 o
   1   8   4     1092.37     1405.46     87.44 o
   2   8   4      218.67      242.21     82.35 o
   3   8   4     1104.84     1336.33     85.68 o
   4   8   4       22.72      135.33     67.97 o
   5   8   4      591.56      603.11     80.98 o
   6   8   4       53.33      250.30     73.52 o
   7   8   4       67.73      260.64     79.28 o
   8   8   4        1.49      149.33     74.93 o
   9   8   4       14.87      130.89     84.97 o
  10   8   4       13.43      100.96     72.75 o
  11   8   4      335.24      273.02     64.22 o
  12   8   4       44.99      151.97     65.71 o
  13   8   4      101.85      115.99     64.97 o
  14   8   4       32.17      255.55     78.35 o
  15   8   4       47.58       45.13     67.91 o
  16   8   4      274.47      342.17     67.22 o
  17   8   4       37.79       50.90     87.56 o
  18   8   4       71.77       45.78    123.02 o
  19   8   4        0.58       27.25    179.73 o
   1   9   4      585.14      863.61     91.69 o
   2   9   4     4283.39     4597.83    148.14 o
   3   9   4     7072.33     7602.34    144.34 o
   4   9   4     2780.32     2774.59    123.68 o
   5   9   4        4.21       97.12     76.90 o
   6   9   4     2411.01     2539.87    108.28 o
   7   9   4     2611.12     2782.09    130.45 o
   8   9   4      644.68      745.23     96.14 o
   9   9   4      217.00      260.17     85.68 o
  10   9   4       10.42      103.69     79.33 o
  11   9   4     1649.07     1699.67    104.19 o
  12   9   4     1547.04     1361.44     92.12 o
  13   9   4       47.06       92.61     79.31 o
  14   9   4       16.28       32.35     65.42 o
  15   9   4       68.48      256.76     79.29 o
  16   9   4      217.27      326.85     78.19 o
  17   9   4      346.71      463.97    167.33 o
  18   9   4       94.44      301.22    166.84 o
   0  10   4     9330.20     8917.81    310.11 o
   1  10   4     3971.82     4339.10    140.32 o
   2  10   4      582.90      858.10    111.73 o
   3  10   4     1882.06     1895.86    120.68 o
   4  10   4     5468.24     5506.55    148.49 o
   5  10   4     1988.54     2468.65    161.76 o
   6  10   4     1779.36     2265.18    130.17 o
   7  10   4      149.56      154.18     81.50 o
   8  10   4      876.69      902.17    101.87 o
   9  10   4     5096.56     5324.15    243.64 o
  10  10   4     2998.90     2683.00    122.97 o
  11  10   4     2145.34     2164.95    119.69 o
  12  10   4       47.36      167.46     91.38 o
  13  10   4      465.78      361.48     99.30 o
  14  10   4     1425.39     1520.69    124.56 o
  15  10   4      889.17      673.86     97.34 o
  16  10   4      303.45       80.99     83.32 o
  17  10   4        1.79      472.07    155.92 o
   1  11   4     4811.04     5223.55    171.85 o
   2  11   4     7005.02     7732.01    210.32 o
   3  11   4    10943.12    10973.10    241.35 o
   4  11   4     2470.76     2776.64    136.73 o
   5  11   4      496.94      495.55    104.22 o
   6  11   4     4881.27     4788.39    189.49 o
   7  11   4     9102.50     9324.15    199.33 o
   8  11   4     7713.94     7906.09    198.62 o
   9  11   4     1660.07     1737.94    124.63 o
  10  11   4       20.79       68.76     97.03 o
  11  11   4      777.72      786.71    124.40 o
  12  11   4     3668.89     3796.53    158.44 o
  13  11   4      526.52      531.40     96.93 o
  14  11   4      756.50      724.62    105.93 o
  15  11   4        0.05      -95.65     95.65 o
  16  11   4     1323.87     1690.42    146.50 o
  17  11   4      645.23      628.74    132.95 o
   0  12   4    15838.08    15797.32    460.22 o
   1  12   4    10865.11    10847.56    235.09 o
   2  12   4     1187.91     1236.65    143.23 o
   3  12   4       23.14      -73.05    105.90 o
   4  12   4     6032.30     6187.58    211.87 o
   5  12   4     8295.09     8208.96    207.32 o
   6  12   4     6879.32     7157.69    196.49 o
   7  12   4     1256.32     1449.16    137.87 o
   8  12   4     1446.72     1505.89    128.58 o
   9  12   4     1038.30     1004.18    120.96 o
  10  12   4     7767.96     7879.16    196.98 o
  11  12   4     3286.93     3296.01    177.07 o
  12  12   4      138.52       60.75     94.12 o
  13  12   4        7.62      151.16    107.36 o
  14  12   4     3500.85     3626.01    263.30 o
  15  12   4     1651.06     1151.88    154.67 o
  16  12   4     2033.37     1866.09    289.29 o
   1  13   4     1593.38     1850.42    153.43 o
   2  13   4    16420.45    15891.29    306.81 o
   3  13   4     7849.10     8321.15    244.78 o
   4  13   4     5621.74     6018.35    188.71 o
   5  13   4     1149.20     1209.81    143.44 o
   6  13   4     8784.88     8076.55    201.53 o
   7  13   4     6378.85     6794.23    211.23 o
   8  13   4    12028.52    12161.84    259.29 o
   9  13   4     3042.90     3068.94    155.31 o
  10  13   4      199.36      268.73    117.12 o
  11  13   4      543.97     1078.79    156.43 o
  12  13   4     8129.18     7935.48    240.83 o
  13  13   4     2979.30     2986.41    212.41 o
  14  13   4     1844.18     1769.67    162.92 o
  15  13   4       56.64      253.74    131.40 o
   0  14   4    29886.66    29923.41    678.02 o
   1  14   4     3878.16     4359.72    197.05 o
   2  14   4     2443.82     2509.05    176.98 o
   3  14   4      553.12      546.17    128.40 o
   4  14   4    16504.17    16273.28    333.54 o
   5  14   4     7693.19     8031.65    239.60 o
   6  14   4     9797.12    10240.22    249.98 o
   7  14   4      918.68      950.82    143.47 o
   8  14   4     2580.11     2727.18    161.79 o
   9  14   4     1948.54     2165.30    178.04 o
  10  14   4     9999.10    10118.68    258.10 o
  11  14   4     3397.72     3406.46    204.34 o
  12  14   4      432.91      164.62    133.04 o
  13  14   4       43.08       28.76    125.34 o
  14  14   4     3443.73     3492.82    197.09 o
   1  15   4     5363.50     5185.61    234.17 o
   2  15   4    17240.37    17067.55    386.77 o
   3  15   4     6623.41     6285.35    232.58 o
   4  15   4     7045.26     7313.05    258.58 o
   5  15   4       25.68      -50.50    124.79 o
   6  15   4     7234.22     7142.41    246.65 o
   7  15   4     5541.52     5717.40    273.33 o
   8  15   4    13275.91    13401.28    296.62 o
   9  15   4      810.77      838.07    148.44 o
  10  15   4        3.83      124.68    116.46 o
  11  15   4      837.81      873.89    153.37 o
  12  15   4     7479.01     7156.60    237.76 o
   0  16   4    20172.82    20315.21    618.05 o
   1  16   4     3874.33     4339.09    254.03 o
   2  16   4     1719.51     1848.77    209.82 o
   3  16   4      619.34      644.51    153.35 o
   4  16   4     9971.51    10061.24    284.28 o
   5  16   4     6015.56     6567.69    258.19 o
   6  16   4     8083.31     8358.36    259.75 o
   7  16   4      350.32      407.96    174.53 o
   8  16   4      900.48     1187.80    159.29 o
   9  16   4     2197.42     2513.41    214.79 o
  10  16   4     8253.73     8186.43    275.36 o
  11  16   4     1522.05     1468.54    211.83 o
   1  17   4     3152.73     3503.89    334.20 o
   2  17   4    12766.65    12402.78    373.05 o
   3  17   4     3606.22     3740.44    219.02 o
   4  17   4     3358.75     3440.26    230.24 o
   5  17   4        8.21        9.87    128.20 o
   6  17   4     3696.73     4380.70    255.71 o
   7  17   4     3365.34     3752.21    242.30 o
   8  17   4     7316.14     7221.97    391.21 o
   9  17   4      829.84      586.86    280.25 o
   0  18   4    10532.57     9957.60    526.55 o
   1  18   4     1813.81     1767.85    234.84 o
   2  18   4      748.52      652.34    169.94 o
   3  18   4      354.68      188.96    170.02 o
   4  18   4     4715.87     5180.31    308.53 o
   5  18   4     3029.61     3586.93    301.56 o
   6  18   4     4312.04     4993.50    386.21 o
   1   1   5     2172.15     2802.93     58.51 o
   2   1   5      394.75      580.43     65.21 o
   3   1   5     3122.53     3277.36     82.11 o
   4   1   5     1107.48     1130.76     31.96 o
   5   1   5       73.68      242.79     27.97 o
   6   1   5      194.97      197.04     37.95 o
   7   1   5    15486.35    15050.53    147.48 o
   8   1   5     1307.90     1596.01     73.72 o
   9   1   5      877.66     1165.96     65.60 o
  10   1   5       55.37       46.83     49.69 o
  11   1   5     1025.23     1552.49     73.93 o
  12   1   5     1124.13     1393.42    153.33 o
  13   1   5     1133.74     1755.35    183.95 o
  14   1   5        5.93       56.97     83.32 o
  15   1   5       66.23       64.58     78.09 o
  16   1   5       21.70      -72.26    105.75 o
  17   1   5     1042.44     1435.33    140.68 o
  18   1   5       23.91      164.41    167.49 o
  19   1   5      165.79      155.37    104.16 o
  20   1   5        1.00      229.73    189.69 o
   0   2   5    29128.57    29750.51    317.62 o
   1   2   5    88544.77    92609.43    755.31 o
   2   2   5      244.00      239.42     27.46 o
   3   2   5     9466.81     9219.98    102.06 o
   4   2   5       21.07       39.35     25.49 o
   5   2   5     6016.31     5942.71     69.16 o
   6   2   5     1697.12     1705.03     61.08 o
   7   2   5     1130.60     1624.96     31.66 o
   8   2   5     3526.14     4205.59     78.10 o
   9   2   5     4128.74     3967.13    122.12 o
  10   2   5        9.80       20.74     66.33 o
  11   2   5     6216.56     6323.54    131.99 o
  12   2   5      187.45      102.37     66.21 o
  13   2   5       87.96      279.25     92.08 o
  14   2   5     1481.17     1717.13    157.06 o
  15   2   5     4417.17     4508.89    140.67 o
  16   2   5      506.46      553.39    107.34 o
  17   2   5      488.08      391.09     94.22 o
  18   2   5       15.44     -128.61    155.99 o
  19   2   5      748.61      942.60    119.59 o
  20   2   5       40.84      108.67    189.48 o
   1   3   5     1782.64     2016.75    122.25 o
   2   3   5     1499.18     1623.99     63.88 o
   3   3   5    47469.98    49839.82    386.09 o
   4   3   5     1816.25     2025.74     66.93 o
   5   3   5     8308.13     9355.32    105.18 o
   6   3   5      179.82      331.18     44.56 o
   7   3   5    42376.63    41256.67    288.59 o
   8   3   5      117.23      232.15     30.65 o
   9   3   5    15955.15    15975.37    137.44 o
  10   3   5       58.25       84.57     32.05 o
  11   3   5     3125.48     2847.73     71.13 o
  12   3   5        5.85       23.89     37.59 o
  13   3   5     9447.01     8813.94    164.29 o
  14   3   5        3.37       93.23     70.94 o
  15   3   5      178.73      237.42     84.81 o
  16   3   5       23.55      173.69    101.45 o
  17   3   5     7017.00     7228.30    164.36 o
  18   3   5       67.34      103.23    124.56 o
  19   3   5     1300.20     1049.47    116.68 o
  20   3   5       29.69       39.22     98.88 o
   0   4   5     5818.50     6013.70    106.01 o
   1   4   5    73858.76    75619.24    652.55 o
   2   4   5    15383.86    16223.31    158.37 o
   3   4   5    11967.81    11073.68    139.26 o
   4   4   5      417.70      471.06     49.53 o
   5   4   5    43399.74    41820.77    336.84 o
   6   4   5     1442.94     1484.54     45.03 o
   7   4   5     9891.14    11259.19    115.65 o
   8   4   5      211.79      364.97     43.59 o
   9   4   5    22468.15    21167.21    164.85 o
  10   4   5     1450.61     1719.89     61.20 o
  11   4   5    28398.40    28240.64    250.34 o
  12   4   5        8.01       10.49     38.91 o
  13   4   5      641.17      959.44     45.15 o
  14   4   5      636.50      731.52     39.68 o
  15   4   5    15947.40    14747.13    163.73 o
  16   4   5      172.41      204.67     87.80 o
  17   4   5      428.62      240.52     88.29 o
  18   4   5       11.44      -38.78     92.51 o
  19   4   5     2978.75     3270.62    295.12 o
  20   4   5       31.96      122.96    120.50 o
   1   5   5    24151.89    23615.86    211.68 o
   2   5   5     2322.16     2565.00     77.49 o
   3   5   5   123193.63   127267.20   1181.68 o
   4   5   5      140.60      208.43     54.96 o
   5   5   5       20.31      269.99     50.59 o
   6   5   5     1073.05     1136.69     59.19 o
   7   5   5    86390.82    85489.42    704.62 o
   8   5   5      224.83      403.69     53.14 o
   9   5   5    22376.51    22456.63    191.51 o
  10   5   5     1010.41      966.61     51.88 o
  11   5   5    18725.49    18153.19    182.27 o
  12   5   5      236.14      166.34     47.27 o
  13   5   5    23735.03    22920.62    192.88 o
  14   5   5      111.88      115.46     50.44 o
  15   5   5       83.88      248.98     44.42 o
  16   5   5      158.42      156.58     38.05 o
  17   5   5    11803.77    11816.80    222.87 o
  18   5   5      169.67      325.10     96.98 o
  19   5   5     1967.11     1221.07    156.08 o
  20   5   5       38.00      -61.64     92.04 o
   0   6   5     7767.48     8140.10    185.40 o
   1   6   5   148184.56   152175.39   1454.16 o
   2   6   5      227.86      233.06     54.66 o
   3   6   5    38044.80    37626.26    325.58 o
   4   6   5      288.07      361.76     58.77 o
   5   6   5   104148.23   103588.33   1008.13 o
   6   6   5     1315.17     1622.73     98.67 o
   7   6   5     4320.31     4615.48    102.04 o
   8   6   5      608.47      801.48     69.01 o
   9   6   5    69099.35    65853.08    543.35 o
  10   6   5     1514.35     1711.80     75.89 o
  11   6   5    27538.29    26143.48    235.45 o
  12   6   5      144.63      242.60     53.10 o
  13   6   5     6072.05     6556.85    106.77 o
  14   6   5      530.85      516.91     61.28 o
  15   6   5    22569.78    21805.31    257.85 o
  16   6   5      130.58      143.37     41.46 o
  17   6   5      977.96      499.20    109.21 o
  18   6   5       33.46      103.54     98.10 o
  19   6   5     3823.14     4541.02    185.70 o
   1   7   5    61848.27    62512.41    605.55 o
   2   7   5     1056.27     1274.91     83.97 o
   3   7   5   135919.19   137242.38   1314.23 o
   4   7   5     1059.20     1274.10     75.87 o
   5   7   5      164.30      215.34     64.34 o
   6   7   5      539.07      647.98     77.87 o
   7   7   5    97037.40    95447.38    947.61 o
   8   7   5      461.46      694.28     96.01 o
   9   7   5    29938.60    29644.58    308.18 o
  10   7   5      149.48      124.32     68.76 o
  11   7   5    15904.89    15694.28    192.30 o
  12   7   5      159.23      265.95     63.00 o
  13   7   5    25481.70    24275.50    247.72 o
  14   7   5       88.84      127.61     58.25 o
  15   7   5      333.01      912.47    108.98 o
  16   7   5      185.51       70.18     47.84 o
  17   7   5    12290.08    12832.54    333.95 o
  18   7   5      140.27      297.80    107.64 o
  19   7   5     1785.04     1402.14    155.33 o
   0   8   5      758.24      981.65    139.48 o
   1   8   5    86304.96    84639.34    827.86 o
   2   8   5       10.90       55.14     61.86 o
   3   8   5    14422.79    13331.10    164.26 o
   4   8   5       22.07        1.55     70.03 o
   5   8   5    89804.98    88531.88    871.99 o
   6   8   5       15.19      120.16     87.30 o
   7   8   5    10300.06    11149.33    198.90 o
   8   8   5       57.55       79.40     69.09 o
   9   8   5    53782.39    51805.65    535.87 o
  10   8   5      635.53     1035.13    141.74 o
  11   8   5    21571.75    21031.82    251.85 o
  12   8   5      503.19      456.04     81.44 o
  13   8   5     4229.75     4630.28    125.64 o
  14   8   5      390.75      424.94     69.94 o
  15   8   5    21603.99    21214.73    263.08 o
  16   8   5      147.04      216.51     61.88 o
  17   8   5     1288.55     1360.59    232.75 o
  18   8   5       22.80      243.64    160.76 o
   1   9   5    38614.22    37128.29    414.31 o
   2   9   5      134.09       65.87     78.75 o
   3   9   5    76164.33    74390.45    738.87 o
   4   9   5     1751.48     1957.54    107.83 o
   5   9   5        5.52      145.18     74.84 o
   6   9   5      218.66      150.91     78.91 o
   7   9   5    60889.55    58562.75    630.24 o
   8   9   5      577.55      729.94    106.92 o
   9   9   5    15997.18    15819.84    239.86 o
  10   9   5        1.18      -15.95     71.60 o
  11   9   5    11436.09    10885.32    217.14 o
  12   9   5        9.79       63.93     68.82 o
  13   9   5    25382.21    24678.35    299.24 o
  14   9   5      255.40      314.20    100.61 o
  15   9   5        1.93       73.36     82.64 o
  16   9   5      172.59      171.60     64.55 o
  17   9   5     9621.18     9922.92    372.55 o
  18   9   5      227.98      399.05    155.32 o
   0  10   5     2473.13     2571.47    175.08 o
   1  10   5    49309.57    48752.34    569.80 o
   2  10   5        2.14      -24.79     73.36 o
   3  10   5     6984.06     7028.34    197.72 o
   4  10   5       37.90       51.01     81.85 o
   5  10   5    64855.93    63199.75    690.70 o
   6  10   5     1795.10     1962.24    115.88 o
   7  10   5     4926.55     5445.67    149.50 o
   8  10   5       77.32       83.05     96.42 o
   9  10   5    28118.84    27705.51    352.40 o
  10  10   5     3491.37     3655.63    157.49 o
  11  10   5    16125.90    15507.70    273.07 o
  12  10   5      100.12      129.97     85.62 o
  13  10   5      637.41      952.07    101.51 o
  14  10   5      386.38      429.31     86.63 o
  15  10   5    12950.76    12913.57    227.38 o
  16  10   5      376.02      390.15     95.83 o
  17  10   5      823.34      482.13    177.99 o
   1  11   5    14393.43    14183.77    249.57 o
   2  11   5     7287.05     6661.57    198.47 o
   3  11   5    39358.55    37475.20    450.99 o
   4  11   5     2582.05     2675.39    136.35 o
   5  11   5     1256.48     1586.54    120.93 o
   6  11   5      518.88      669.77    111.97 o
   7  11   5    31078.90    29987.16    388.16 o
   8  11   5     1300.44     1144.12    115.63 o
   9  11   5     9096.46     9111.60    204.34 o
  10  11   5        2.97      -36.12     95.74 o
  11  11   5     4315.92     4316.86    197.73 o
  12  11   5        8.35      -46.41     93.01 o
  13  11   5    13780.12    13534.35    247.52 o
  14  11   5       37.64      141.57     83.38 o
  15  11   5        3.32       34.64     91.86 o
  16  11   5      161.69      167.40    116.45 o
   0  12   5     1738.73     2004.71    195.73 o
   1  12   5    19060.70    18864.96    335.98 o
   2  12   5        8.32       -6.38     98.36 o
   3  12   5     1675.54     1982.03    130.31 o
   4  12   5     2843.31     3037.64    162.72 o
   5  12   5    20316.60    19674.21    309.91 o
   6  12   5      685.27      868.43    123.35 o
   7  12   5     2530.76     2688.28    193.66 o
   8  12   5      852.27      756.99    110.41 o
   9  12   5    10121.41    10733.04    232.00 o
  10  12   5      398.32      224.75    110.38 o
  11  12   5     6705.68     6689.01    194.86 o
  12  12   5      167.17      105.84     98.22 o
  13  12   5      421.22      593.46     98.80 o
  14  12   5       54.17       -8.76     95.96 o
  15  12   5     5255.59     5988.05    194.74 o
  16  12   5       75.61      222.70    124.70 o
   1  13   5     6009.22     5847.98    198.34 o
   2  13   5      893.12      845.43    127.68 o
   3  13   5     7530.27     7475.00    242.02 o
   4  13   5        1.77      -71.32    109.48 o
   5  13   5       25.74      211.02    103.46 o
   6  13   5      337.77      385.10    135.35 o
   7  13   5     9496.91     9558.14    240.99 o
   8  13   5       93.06      103.76    116.89 o
   9  13   5     1513.89     1806.17    152.96 o
  10  13   5       73.74      111.53    114.07 o
  11  13   5     1632.04     1969.10    184.54 o
  12  13   5      106.48        8.13    118.63 o
  13  13   5     3815.51     4542.20    196.76 o
  14  13   5        0.18       32.49    115.98 o
  15  13   5       16.10      113.97    138.72 o
   0  14   5      205.27     -111.69    183.81 o
   1  14   5     2965.65     3166.08    191.76 o
   2  14   5       16.63       61.77    119.45 o
   3  14   5      692.51      596.31    135.81 o
   4  14   5        5.64       28.61    111.18 o
   5  14   5     3488.13     3574.28    180.16 o
   6  14   5       49.04       80.11    127.34 o
   7  14   5      594.27      758.58    142.77 o
   8  14   5        9.12      116.98    120.31 o
   9  14   5     4067.40     4410.70    230.27 o
  10  14   5      241.73      318.61    139.88 o
  11  14   5     1394.17     1721.85    159.52 o
  12  14   5        2.45        3.09    112.81 o
  13  14   5      602.50      978.71    139.05 o
   1  15   5     2248.54     2339.05    187.40 o
   2  15   5        1.29     -128.67    128.67 o
   3  15   5     1464.78     1398.09    176.92 o
   4  15   5        8.26       52.45    139.63 o
   5  15   5        0.99      112.65    120.26 o
   6  15   5       69.77      -92.33    129.78 o
   7  15   5      899.09     1459.02    172.31 o
   8  15   5       13.31       30.51    132.92 o
   9  15   5       44.02      252.57    132.07 o
  10  15   5        4.15       91.12    152.00 o
  11  15   5      406.78      370.97    146.15 o
  12  15   5       38.32       86.64    131.69 o
   0  16   5        0.43      -91.18    196.89 o
   1  16   5        0.32      -93.46    155.60 o
   2  16   5      111.69      -58.36    129.93 o
   3  16   5      281.78      243.62    135.62 o
   4  16   5        3.20       81.30    142.17 o
   5  16   5      120.34      275.20    148.37 o
   6  16   5        5.27       13.48    147.19 o
   7  16   5        9.81       32.90    122.15 o
   8  16   5        0.05      171.02    136.10 o
   9  16   5      114.17      157.62    133.88 o
  10  16   5        6.01      -38.19    130.37 o
   1  17   5       29.17      420.00    179.36 o
   2  17   5       18.35       20.42    128.37 o
   3  17   5      345.64      301.71    156.82 o
   4  17   5       51.68       78.37    138.57 o
   5  17   5        1.62      244.43    159.55 o
   6  17   5        3.82      115.06    156.12 o
   7  17   5      522.27      422.83    168.22 o
   8  17   5        0.91       18.85    134.18 o
   0  18   5        1.47        0.24    209.83 o
   1  18   5     1625.01     1454.36    199.55 o
   2  18   5        3.46     -164.04    164.04 o
   3  18   5      279.30      454.79    174.60 o
   4  18   5       49.12       31.68    154.09 o
   5  18   5     1310.83     1432.62    218.64 o
   0   0   6   150523.94   152984.56   2846.15 o
   1   0   6    29262.51    28616.73    399.76 o
   2   0   6     5949.99     6208.09    108.06 o
   3   0   6     2086.57     1829.65     65.03 o
   4   0   6    31358.00    29887.21    394.69 o
   5   0   6    55521.65    52456.91    518.91 o
   6   0   6    45476.98    45042.12    534.19 o
   7   0   6    13563.73    13950.04    237.48 o
   8   0   6     2314.79     1863.26    222.15 o
   9   0   6    24145.64    22833.15    332.21 o
  10   0   6    38537.83    36367.15    665.82 o
  11   0   6    12653.20    12461.46    266.60 o
  12   0   6      367.34      423.75    126.22 o
  13   0   6      115.02      151.98     99.46 o
  14   0   6     7132.84     7369.04    343.75 o
  15   0   6    18028.73    19126.12    721.06 o
  16   0   6    14666.54    13328.79    484.56 o
  17   0   6      117.36      282.86    372.43 o
  18   0   6      541.04      907.04    274.61 o
  19   0   6     5357.22     7764.39    751.93 o
  20   0   6     4348.77     4040.12    667.07 o
   1   1   6    17906.37    17752.91    197.77 o
   2   1   6    63021.73    62556.72    444.45 o
   3   1   6    49368.18    48593.17    367.55 o
   4   1   6    13901.31    14422.78    133.33 o
   5   1   6      781.70      937.43     35.48 o
   6   1   6    18334.66    16367.19    178.44 o
   7   1   6    61548.47    59157.81    521.09 o
   8   1   6    49167.27    47725.00    402.41 o
   9   1   6    14136.93    14248.78    164.03 o
  10   1   6        0.40      176.15     58.44 o
  11   1   6    14200.09    13943.14    185.82 o
  12   1   6    31033.24    29323.96    362.89 o
  13   1   6    16974.37    17397.91    259.26 o
  14   1   6     7084.14     6344.50    219.76 o
  15   1   6       82.18      221.31    100.06 o
  16   1   6     7752.20     8450.31    225.26 o
  17   1   6    10519.29    11038.22    318.42 o
  18   1   6     7312.82     6928.10    223.53 o
  19   1   6      766.51      226.13    253.47 o
  20   1   6        0.02      186.65    202.68 o
   0   2   6     5785.29     5699.45    110.55 o
   1   2   6   112146.41   117527.86    953.22 o
   2   2   6     1417.82     1644.43     55.95 o
   3   2   6    17144.66    16426.23    144.64 o
   4   2   6    30860.15    30185.88    246.52 o
   5   2   6    38960.68    37278.30    424.97 o
   6   2   6    27914.77    27038.10    185.84 o
   7   2   6     3326.57     3528.61     69.25 o
   8   2   6     6519.16     5701.91    170.73 o
   9   2   6    29940.92    29248.71    320.28 o
  10   2   6    39927.07    38813.74    412.37 o
  11   2   6    12739.13    12629.55    183.54 o
  12   2   6     2587.91     2568.33    136.42 o
  13   2   6     3538.43     3995.99    137.87 o
  14   2   6    10607.77    10678.91    261.22 o
  15   2   6    14225.82    14472.15    394.92 o
  16   2   6    10470.19     9216.92    397.81 o
  17   2   6       40.63       97.64    110.92 o
  18   2   6      719.33     1172.06    137.90 o
  19   2   6     3022.00     3546.34    208.01 o
  20   2   6     3516.97     3297.58    288.27 o
   1   3   6    20404.73    20085.65    151.76 o
   2   3   6    76013.02    77543.36    598.43 o
   3   3   6    61078.12    58951.00    667.99 o
   4   3   6    31907.37    33385.34    268.66 o
   5   3   6     2407.77     2374.17     87.96 o
   6   3   6    26476.91    25281.38    187.46 o
   7   3   6    87544.52    86567.63    641.01 o
   8   3   6    33462.16    33476.28    232.38 o
   9   3   6     5102.85     5165.87     95.92 o
  10   3   6      364.15      622.61     26.11 o
  11   3   6    13748.91    13280.23    187.16 o
  12   3   6    19194.00    18115.99    336.54 o
  13   3   6    10228.95    10446.26    205.48 o
  14   3   6     2981.45     3073.43    165.87 o
  15   3   6      346.02      646.42     90.75 o
  16   3   6     4397.58     5013.86    243.82 o
  17   3   6     6448.64     6670.37    178.99 o
  18   3   6     4328.05     4689.26    290.23 o
  19   3   6      474.80      471.95    138.04 o
  20   3   6       34.02       -5.07    109.05 o
   0   4   6   112558.38   114917.40   1431.43 o
   1   4   6    74735.20    79157.39    661.52 o
   2   4   6    12679.24    14212.36    129.72 o
   3   4   6    18575.70    18995.94    168.34 o
   4   4   6    27808.78    27699.01    225.35 o
   5   4   6    27253.94    27286.13    239.55 o
   6   4   6    21057.32    21493.75    173.86 o
   7   4   6     3646.10     4317.13     57.48 o
   8   4   6     4580.17     4564.42    118.81 o
   9   4   6    15364.06    15258.54    124.40 o
  10   4   6    25994.24    25338.84    227.48 o
  11   4   6     7210.93     7944.69    136.46 o
  12   4   6      873.28      946.48     43.93 o
  13   4   6     1993.01     2063.72     60.74 o
  14   4   6     7339.51     7393.24    192.86 o
  15   4   6     5030.44     5573.47    266.17 o
  16   4   6     2603.17     2448.49    138.04 o
  17   4   6       13.31      -88.53     88.53 o
  18   4   6      321.43      519.24    111.16 o
  19   4   6     1297.62     1711.22    133.21 o
  20   4   6     1206.43     1126.31    143.58 o
   1   5   6    22538.49    22723.74    197.18 o
   2   5   6    88742.38    92128.23    838.77 o
   3   5   6    14991.60    14082.56    159.21 o
   4   5   6    28604.26    28612.66    254.11 o
   5   5   6        0.52      120.30     57.53 o
   6   5   6    21564.09    21317.26    206.44 o
   7   5   6    19795.40    19241.06    170.37 o
   8   5   6    17073.05    16876.76    183.17 o
   9   5   6     4312.80     4488.35     99.89 o
  10   5   6      329.30      570.07     76.27 o
  11   5   6     6500.82     6419.59    106.07 o
  12   5   6     2676.72     2886.30    119.46 o
  13   5   6     5714.41     5620.64    108.01 o
  14   5   6     1315.72     1330.67     50.76 o
  15   5   6       55.55       76.74     41.48 o
  16   5   6     1116.85     1490.27    139.27 o
  17   5   6     2248.09     2835.66    199.92 o
  18   5   6     1659.06     2134.40    164.68 o
  19   5   6      321.36      247.54    117.38 o
   0   6   6    24451.11    23987.49    426.54 o
   1   6   6     6850.14     6940.04    200.18 o
   2   6   6     1020.31     1267.55     70.54 o
   3   6   6     1634.68     1812.11     78.23 o
   4   6   6      841.36      960.70    125.09 o
   5   6   6     8719.35     8073.14    128.29 o
   6   6   6     7775.89     7230.10    176.73 o
   7   6   6     1671.54     1932.52     79.61 o
   8   6   6      406.41      652.75     53.39 o
   9   6   6     5962.97     6023.31     97.59 o
  10   6   6    12053.76    11728.90    145.70 o
  11   6   6     1847.00     2195.50     91.74 o
  12   6   6      772.68      983.46     61.80 o
  13   6   6       31.80      105.95     45.78 o
  14   6   6     1210.34     1519.95     67.91 o
  15   6   6     1490.57     1775.82     72.09 o
  16   6   6      718.88      740.39     91.00 o
  17   6   6       11.61       60.75    108.09 o
  18   6   6       61.62      221.94    104.41 o
  19   6   6      388.60      349.27    124.73 o
   1   7   6     3443.68     3557.96    159.12 o
   2   7   6     1293.96     1256.57     79.05 o
   3   7   6     1370.06     1558.29     86.63 o
   4   7   6     2949.08     3043.62     95.55 o
   5   7   6      641.40      944.02    106.24 o
   6   7   6      204.73      385.67     74.65 o
   7   7   6     2411.84     2686.91     99.62 o
   8   7   6     4267.03     4198.75    167.38 o
   9   7   6      120.17      135.28     70.56 o
  10   7   6      563.13      604.09     73.12 o
  11   7   6      343.66      342.67     62.98 o
  12   7   6      796.19     1165.60     76.87 o
  13   7   6      921.08     1142.59     78.91 o
  14   7   6      667.81      659.21     65.37 o
  15   7   6       21.98       66.82     58.07 o
  16   7   6      211.61      353.89     86.53 o
  17   7   6      533.00      684.99    122.35 o
  18   7   6      341.74      437.62    143.62 o
  19   7   6        9.44      -36.28    100.37 o
   0   8   6      251.93      273.94    111.20 o
   1   8   6      505.04      513.93     75.09 o
   2   8   6      143.45       99.72     67.69 o
   3   8   6      513.45      565.89     76.35 o
   4   8   6      535.77      785.54     79.00 o
   5   8   6      167.15      327.58     75.71 o
   6   8   6      921.69      943.46     86.16 o
   7   8   6      157.65      186.33     71.76 o
   8   8   6      647.73      908.36     92.17 o
   9   8   6       58.72       77.69     80.94 o
  10   8   6      790.57      647.28     74.50 o
  11   8   6       94.18       75.78     61.88 o
  12   8   6      333.04      326.46     62.68 o
  13   8   6       74.49      140.52     75.03 o
  14   8   6        7.37      307.46     67.61 o
  15   8   6       15.91       78.42     70.34 o
  16   8   6       12.11      198.32     89.01 o
  17   8   6        3.39      185.46    105.54 o
  18   8   6        8.38      355.49    166.86 o
   1   9   6     2924.71     2987.42    114.67 o
   2   9   6      887.40     1144.31     96.50 o
   3   9   6     6159.17     6527.51    169.29 o
   4   9   6      467.77      633.68     88.58 o
   5   9   6       21.71      -14.21     78.69 o
   6   9   6      285.78      251.18     79.60 o
   7   9   6     1396.76     1631.50    113.05 o
   8   9   6     1674.36     1883.71    116.30 o
   9   9   6      574.90      661.04     87.33 o
  10   9   6      174.90      221.66     81.51 o
  11   9   6      855.39     1021.36     86.43 o
  12   9   6       62.93      305.24     80.00 o
  13   9   6       56.00      131.32     75.26 o
  14   9   6      106.45      196.49     79.04 o
  15   9   6       24.09      -15.33     65.65 o
  16   9   6       89.09      109.30    110.00 o
  17   9   6       29.93      -73.96    159.70 o
  18   9   6       63.45      179.34    144.22 o
   0  10   6    11403.75    11390.27    359.10 o
   1  10   6     7737.68     8088.53    228.96 o
   2  10   6     2465.84     2948.35    126.59 o
   3  10   6      995.70      865.70    103.78 o
   4  10   6     1685.18     1980.06    118.74 o
   5  10   6     3053.98     3671.95    164.03 o
   6  10   6     1843.11     2028.65    123.46 o
   7  10   6      801.50     1029.56    116.48 o
   8  10   6       71.17      139.54     90.12 o
   9  10   6     1247.12     1357.59    123.88 o
  10  10   6     3572.02     3816.31    187.78 o
  11  10   6     3579.21     3174.09    128.26 o
  12  10   6      102.89       34.32     84.89 o
  13  10   6      118.24      151.04     79.40 o
  14  10   6      486.40      533.04    106.16 o
  15  10   6     1114.33     1230.23    107.25 o
  16  10   6      474.73      523.65    158.11 o
  17  10   6       26.54      186.22    148.65 o
   1  11   6      211.86      355.06    116.01 o
   2  11   6     5218.02     5451.43    163.94 o
   3  11   6     5413.85     5795.75    180.99 o
   4  11   6     4241.11     4534.11    153.67 o
   5  11   6       63.56      106.21     90.79 o
   6  11   6     1252.73     1339.42    120.91 o
   7  11   6     7889.15     7848.42    284.95 o
   8  11   6     3998.12     4050.49    184.57 o
   9  11   6     2495.09     2624.48    131.62 o
  10  11   6      373.59      293.56    102.12 o
  11  11   6      546.01      543.65    102.85 o
  12  11   6     2013.88     2117.50    116.73 o
  13  11   6     1805.73     1673.98    115.68 o
  14  11   6      749.64      565.69     95.63 o
  15  11   6        0.97       70.52     85.13 o
  16  11   6      673.54      658.28    156.79 o
   0  12   6     9978.60    10664.05    400.96 o
   1  12   6     7572.88     7501.57    216.03 o
   2  12   6     1399.46     1782.88    125.94 o
   3  12   6      424.95      580.16    107.43 o
   4  12   6     5962.32     6613.12    224.12 o
   5  12   6     7463.57     7363.88    287.34 o
   6  12   6     4370.14     4851.69    170.56 o
   7  12   6      285.32      241.63    107.12 o
   8  12   6     1310.52     1299.79    136.20 o
   9  12   6     4342.20     4505.12    175.61 o
  10  12   6     7558.90     7535.06    205.24 o
  11  12   6     3095.10     2997.04    151.53 o
  12  12   6      461.41      308.97    122.69 o
  13  12   6      949.33      891.88    114.87 o
  14  12   6     2025.15     1986.30    166.24 o
  15  12   6     3065.63     3281.54    171.61 o
   1  13   6     5164.98     5260.86    212.84 o
   2  13   6     9621.98     9992.84    263.94 o
   3  13   6    14276.83    14344.09    277.83 o
   4  13   6     3477.13     3993.77    172.01 o
   5  13   6      445.77      316.93    133.49 o
   6  13   6     4957.76     4652.83    188.90 o
   7  13   6    11821.39    11574.71    266.65 o
   8  13   6     7377.86     7194.31    254.28 o
   9  13   6      865.04      964.68    130.76 o
  10  13   6      127.32       64.90     96.67 o
  11  13   6     2361.21     2694.77    151.27 o
  12  13   6     4082.13     4339.93    184.77 o
  13  13   6     3149.66     3344.49    176.87 o
  14  13   6     1026.27      969.42    147.78 o
   0  14   6    22053.14    21945.92    678.40 o
   1  14   6    10467.34    10208.29    269.02 o
   2  14   6      999.63     1224.36    138.11 o
   3  14   6     1645.16     1625.66    153.01 o
   4  14   6     8405.46     8462.74    328.23 o
   5  14   6    14627.08    14249.13    311.77 o
   6  14   6     9181.11     8942.46    248.59 o
   7  14   6      392.09      608.23    142.46 o
   8  14   6      690.09      732.26    144.34 o
   9  14   6     6534.57     5916.05    240.25 o
  10  14   6     6185.72     6626.43    209.93 o
  11  14   6     2788.45     2779.94    169.78 o
  12  14   6      383.21      398.18    131.82 o
  13  14   6      851.44      899.35    155.92 o
   1  15   6     4386.66     4809.36    245.16 o
   2  15   6    12176.43    11759.63    291.00 o
   3  15   6     8873.12     8669.32    259.65 o
   4  15   6     5733.51     5809.97    213.37 o
   5  15   6        0.37      127.61    149.02 o
   6  15   6     2824.75     3300.39    192.28 o
   7  15   6     8821.78     9065.23    299.47 o
   8  15   6     7241.51     6878.44    258.70 o
   9  15   6     2197.92     2363.01    188.24 o
  10  15   6       18.52       43.79    120.31 o
  11  15   6     2361.24     2794.98    272.58 o
  12  15   6     4371.38     4378.65    265.88 o
   0  16   6    13478.23    13303.31    778.77 o
   1  16   6     6921.15     6923.88    262.70 o
   2  16   6      471.57      645.65    154.85 o
   3  16   6     1056.28     1161.66    187.23 o
   4  16   6     6899.16     7059.05    250.30 o
   5  16   6     7279.03     7157.75    286.27 o
   6  16   6     7231.24     7193.07    365.24 o
   7  16   6      792.08      686.70    178.41 o
   8  16   6     1298.85     1737.25    197.15 o
   9  16   6     3707.66     3507.86    220.84 o
  10  16   6     5448.52     5543.00    284.22 o
   1  17   6     3508.22     3850.60    250.36 o
   2  17   6     8109.89     7921.63    310.38 o
   3  17   6     5546.06     4820.82    263.77 o
   4  17   6     2974.44     2765.88    220.96 o
   5  17   6       16.03      -94.93    152.63 o
   6  17   6     2845.97     3164.18    209.09 o
   7  17   6     4811.02     4995.07    330.95 o
   8  17   6     4291.72     4538.04    345.67 o
   0  18   6     5065.64     5329.71    425.93 o
   1  18   6     4105.80     3979.76    237.92 o
   2  18   6      285.92      273.43    164.91 o
   3  18   6      422.97      342.45    182.04 o
   4  18   6     2885.37     3037.67    221.28 o
   1   1   7      269.73      228.25     42.44 o
   2   1   7     7547.27     7198.51    108.99 o
   3   1   7      115.96      137.58     37.19 o
   4   1   7     1188.99     1286.93     49.17 o
   5   1   7     3431.35     3417.15     55.25 o
   6   1   7      572.06      649.77     39.43 o
   7   1   7      782.87      978.40    112.39 o
   8   1   7    12678.28    12821.92    189.62 o
   9   1   7      136.61      107.31     58.02 o
  10   1   7       55.16      220.76     62.25 o
  11   1   7      200.30      290.33     61.09 o
  12   1   7      753.16      935.72    115.62 o
  13   1   7      328.57      332.90     80.27 o
  14   1   7      835.36      610.93    111.26 o
  15   1   7        0.80      183.59    122.14 o
  16   1   7      326.48      719.25    151.52 o
  17   1   7        1.93     -188.11    188.11 o
  18   1   7      748.36      748.34    171.71 o
  19   1   7       34.65       66.22    287.34 o
  20   1   7        1.37       68.69    194.97 o
   0   2   7   102061.33   106420.41   1285.49 o
   1   2   7    14227.40    15025.77    131.14 o
   2   2   7     6300.01     6773.68     82.88 o
   3   2   7     4229.97     4290.69     65.44 o
   4   2   7    13502.64    13600.80    122.85 o
   5   2   7     3520.77     3676.85     88.56 o
   6   2   7    12911.82    13320.83    106.71 o
   7   2   7     1450.92     1700.52     39.82 o
   8   2   7      153.40      291.17     41.99 o
   9   2   7       95.09      132.80     61.25 o
  10   2   7    19477.02    19776.37    250.65 o
  11   2   7      315.87      409.99     82.19 o
  12   2   7     1899.09     2163.57    132.83 o
  13   2   7       56.27      115.48     90.63 o
  14   2   7     2271.96     2641.62    140.35 o
  15   2   7      381.84      390.65    104.25 o
  16   2   7     2702.13     2712.12    147.97 o
  17   2   7       93.50      316.41    127.27 o
  18   2   7      196.57      310.24    119.40 o
  19   2   7        0.95       65.71    132.10 o
  20   2   7     1029.53      952.35    186.49 o
   1   3   7     2634.56     2758.15     94.46 o
   2   3   7    76965.87    79389.12    656.91 o
   3   3   7     9494.39     9957.24    111.26 o
   4   3   7    42316.11    43987.29    385.33 o
   5   3   7     1198.62     1368.36     70.03 o
   6   3   7    27110.95    26106.76    201.05 o
   7   3   7      175.07      197.84     42.36 o
   8   3   7    48831.98    49077.09    356.98 o
   9   3   7     6871.88     6956.32     83.67 o
  10   3   7      201.99      259.76     37.91 o
  11   3   7      126.89      178.15     63.52 o
  12   3   7    10074.94    10242.11    167.35 o
  13   3   7     2294.03     2433.34    130.79 o
  14   3   7     5920.20     5561.48    224.64 o
  15   3   7        7.17      166.04     80.68 o
  16   3   7     2991.73     3789.71    210.54 o
  17   3   7       94.32        0.56     91.09 o
  18   3   7     4686.89     4424.34    232.26 o
  19   3   7      119.61      101.00    107.18 o
  20   3   7        1.84      163.37    236.49 o
   0   4   7   184146.70   189508.72   2747.06 o
   1   4   7    15521.26    16568.02    188.59 o
   2   4   7    25754.96    28289.88    236.60 o
   3   4   7     2967.90     3386.79     94.03 o
   4   4   7    71033.49    70662.53    611.14 o
   5   4   7     6332.08     6378.16     75.77 o
   6   4   7    40683.30    42238.69    305.33 o
   7   4   7     4013.50     4423.72    126.23 o
   8   4   7     2469.61     2482.20     77.24 o
   9   4   7      884.32      905.61     45.78 o
  10   4   7    61007.28    59463.52    462.44 o
  11   4   7      673.93      715.64     52.26 o
  12   4   7     3153.04     2994.93    114.33 o
  13   4   7      335.67      270.90     80.22 o
  14   4   7    14145.03    14727.14    243.31 o
  15   4   7      425.04      446.60     89.22 o
  16   4   7     5174.48     5003.11    228.66 o
  17   4   7      303.24      422.81     98.05 o
  18   4   7      489.36      552.04    109.63 o
  19   4   7       98.82      106.42    111.74 o
  20   4   7     3200.28     2840.52    196.14 o
   1   5   7      569.46      774.98     49.64 o
   2   5   7   144898.31   149111.38   1379.39 o
   3   5   7      669.77      937.99     70.19 o
   4   5   7    47468.26    48883.29    416.11 o
   5   5   7     1677.25     1588.05     64.87 o
   6   5   7    60102.01    58945.23    492.25 o
   7   5   7     2341.34     2147.88     66.75 o
   8   5   7    71749.70    71757.59    544.82 o
   9   5   7     3084.50     3179.82     95.65 o
  10   5   7        2.47      145.41     49.08 o
  11   5   7       78.02      102.29     41.00 o
  12   5   7    24041.84    24494.12    217.26 o
  13   5   7     1198.78     1110.16     48.40 o
  14   5   7     8820.87     7680.02    162.56 o
  15   5   7      143.43      267.29     85.56 o
  16   5   7     7835.15     8529.16    228.67 o
  17   5   7      165.50      174.27     97.24 o
  18   5   7     7831.23     7339.81    223.54 o
  19   5   7      205.24      -61.54    104.49 o
   0   6   7   136817.67   140111.39   1782.58 o
   1   6   7      796.41     1240.83     74.48 o
   2   6   7    18735.38    19905.34    220.13 o
   3   6   7      395.20      378.65     57.50 o
   4   6   7    75690.66    74510.18    723.40 o
   5   6   7     3473.10     3867.27    128.70 o
   6   6   7    78673.55    79373.59    726.62 o
   7   6   7      144.46      146.64     59.37 o
   8   6   7     8680.27     8347.38    119.81 o
   9   6   7      966.90     1024.13     63.03 o
  10   6   7    68873.97    66418.39    552.16 o
  11   6   7      215.42      269.16     61.66 o
  12   6   7     1388.79     1626.97     92.74 o
  13   6   7       13.40      100.72     47.87 o
  14   6   7    20391.93    20681.65    200.26 o
  15   6   7      579.54      519.29     36.73 o
  16   6   7    10162.00    10480.11    234.88 o
  17   6   7      191.86       99.64    106.15 o
  18   6   7     1430.77     2179.77    248.51 o
  19   6   7      170.16      179.73    165.69 o
   1   7   7      326.73      326.94     56.76 o
   2   7   7   163896.58   167958.41   1803.51 o
   3   7   7     8522.71     8101.50    144.13 o
   4   7   7    23936.78    24832.97    279.96 o
   5   7   7      357.07      510.89     79.45 o
   6   7   7    35112.59    34383.23    367.31 o
   7   7   7      807.10      895.66    105.23 o
   8   7   7    78018.95    76073.00    750.61 o
   9   7   7      270.16      247.97     63.09 o
  10   7   7      651.64      677.23     72.67 o
  11   7   7      129.74      108.91     47.13 o
  12   7   7    34722.91    33900.32    300.42 o
  13   7   7     2467.08     2437.04    110.69 o
  14   7   7     8104.98     7153.72    188.65 o
  15   7   7       39.31       39.29     55.03 o
  16   7   7     8922.84     9299.44    224.53 o
  17   7   7      572.27      475.32    132.75 o
  18   7   7     8684.65     8197.43    231.30 o
   0   8   7   131084.70   129124.40   1693.88 o
   1   8   7      787.22      758.55     86.35 o
   2   8   7     8289.93     8710.94    165.87 o
   3   8   7       13.20       44.97     71.67 o
   4   8   7    68926.14    68314.80    713.08 o
   5   8   7     2137.75     2383.55    128.51 o
   6   8   7    63292.57    64999.70    670.05 o
   7   8   7      348.11      554.68     95.48 o
   8   8   7    14050.62    13847.57    209.01 o
   9   8   7     1215.79     1270.88     93.31 o
  10   8   7    52422.97    51529.41    496.03 o
  11   8   7     1028.24     1085.77     99.49 o
  12   8   7     1031.47     1125.71     88.00 o
  13   8   7       90.12      108.42     60.24 o
  14   8   7    19706.45    20088.10    246.33 o
  15   8   7     1032.35      666.98     78.24 o
  16   8   7    10902.09     9970.74    243.66 o
  17   8   7      193.20      262.92    112.83 o
  18   8   7     1343.86     2212.55    550.85 o
   1   9   7       27.84        7.32     79.14 o
   2   9   7   105944.80   103478.20   1062.75 o
   3   9   7      561.89      702.25     87.70 o
   4   9   7    23165.94    23009.13    309.95 o
   5   9   7      931.23      815.08    104.47 o
   6   9   7    32233.50    31133.60    373.23 o
   7   9   7     1646.44     1986.32    115.65 o
   8   9   7    55906.66    55352.30    642.96 o
   9   9   7     1990.66     2184.67    114.18 o
  10   9   7      543.02      616.92    106.84 o
  11   9   7      760.77      696.46     96.50 o
  12   9   7    26932.76    26897.63    287.14 o
  13   9   7     2795.29     2812.67    113.33 o
  14   9   7     6519.71     5799.98    142.55 o
  15   9   7        5.99       59.39     72.93 o
  16   9   7     5833.60     6847.54    226.96 o
  17   9   7      335.56      350.23    199.47 o
   0  10   7    78419.79    72428.94   3747.91 o
   1  10   7     4363.66     4286.58    140.50 o
   2  10   7     5418.98     5698.37    145.83 o
   3  10   7      509.48      487.60    106.81 o
   4  10   7    42238.57    41307.13    485.81 o
   5  10   7     2779.19     2912.15    126.06 o
   6  10   7    40036.90    40442.98    467.55 o
   7  10   7      867.93     1128.50    117.37 o
   8  10   7     5806.19     5612.99    235.31 o
   9  10   7      246.74      128.92     92.71 o
  10  10   7    32527.59    32207.21    410.04 o
  11  10   7      600.96      547.46     85.16 o
  12  10   7     2740.26     2963.87    124.34 o
  13  10   7       20.95       37.32     89.30 o
  14  10   7    12832.02    13148.41    215.65 o
  15  10   7      234.77      264.50    100.79 o
  16  10   7     6202.19     6058.71    332.34 o
  17  10   7      245.95      319.79    159.62 o
   1  11   7      879.97     1016.78    103.60 o
   2  11   7    44453.03    43722.50    515.83 o
   3  11   7     2606.49     2685.80    142.17 o
   4  11   7    16978.51    17034.65    257.13 o
   5  11   7      155.70      210.06     90.99 o
   6  11   7    14069.79    14230.35    266.30 o
   7  11   7     1327.24     1298.78    131.14 o
   8  11   7    31231.48    31492.06    437.81 o
   9  11   7     1751.67     1709.18    147.49 o
  10  11   7       83.24       76.27     89.81 o
  11  11   7      579.96      425.79    112.16 o
  12  11   7    16522.70    16490.46    267.94 o
  13  11   7      875.66      646.20    103.01 o
  14  11   7     3398.57     3203.58    163.96 o
  15  11   7        8.84       31.38     85.45 o
  16  11   7     3229.86     3575.45    277.47 o
   0  12   7    44777.80    42603.88    807.25 o
   1  12   7     4064.70     4021.69    167.30 o
   2  12   7     1966.81     2224.86    147.14 o
   3  12   7      749.66     1185.16    127.10 o
   4  12   7    15802.14    15616.71    278.83 o
   5  12   7     1594.91     1730.65    150.89 o
   6  12   7    15189.85    14731.56    279.51 o
   7  12   7      261.77      146.70    112.67 o
   8  12   7     3699.54     3833.85    163.52 o
   9  12   7      127.18      139.84    107.46 o
  10  12   7    13083.90    13665.41    264.08 o
  11  12   7      334.76      302.89    115.49 o
  12  12   7     1441.80     1515.14    143.64 o
  13  12   7        0.15      -89.00     89.00 o
  14  12   7     5052.43     5610.62    184.58 o
  15  12   7       49.60       29.52     98.50 o
   1  13   7        6.92       48.75     98.02 o
   2  13   7    14466.71    13463.71    364.01 o
   3  13   7      645.86      473.81    124.32 o
   4  13   7     4889.02     4911.86    213.70 o
   5  13   7       72.40      206.22    109.99 o
   6  13   7     3584.32     3574.76    173.68 o
   7  13   7      873.23      862.64    136.40 o
   8  13   7    12100.44    12560.78    313.29 o
   9  13   7       18.70      -19.14     98.69 o
  10  13   7      113.21      101.84    126.73 o
  11  13   7      352.26      188.85    117.41 o
  12  13   7     5262.06     5564.22    216.55 o
  13  13   7      503.49      757.83    136.02 o
  14  13   7     1112.99      986.37    128.46 o
   0  14   7     8364.14     7458.36    406.11 o
   1  14   7        5.11       16.97    110.35 o
   2  14   7      102.49       59.33    115.78 o
   3  14   7        4.32       27.80    119.66 o
   4  14   7     2471.29     2676.56    180.71 o
   5  14   7      329.91      386.07    131.75 o
   6  14   7     4248.02     4309.69    216.50 o
   7  14   7        0.68      -26.58    105.91 o
   8  14   7      440.76      576.94    156.65 o
   9  14   7       74.26      -26.86    113.03 o
  10  14   7     2787.94     2948.41    175.86 o
  11  14   7      173.31      252.37    129.71 o
  12  14   7      468.07      424.13    139.92 o
  13  14   7        0.13        1.52    122.72 o
   1  15   7       23.18      155.99    124.78 o
   2  15   7     1472.10     1684.63    172.30 o
   3  15   7      165.85      -77.89    123.02 o
   4  15   7      647.08      809.54    179.13 o
   5  15   7       14.08      117.33    123.21 o
   6  15   7      202.60      196.72    142.15 o
   7  15   7       36.94      120.45    124.46 o
   8  15   7      907.01     1045.52    164.19 o
   9  15   7        0.49       61.86    117.07 o
  10  15   7       18.07       40.40    111.43 o
  11  15   7       12.91       98.87    134.35 o
   0  16   7      123.48      282.54    195.27 o
   1  16   7       32.82      -29.85    128.93 o
   2  16   7       63.16      145.84    139.15 o
   3  16   7       30.52       53.44    129.09 o
   4  16   7       99.28      164.18    151.53 o
   5  16   7        0.58       14.23    121.87 o
   6  16   7       16.09      -20.97    140.07 o
   7  16   7        9.86      284.19    163.10 o
   8  16   7       20.06       62.45    174.95 o
   9  16   7       27.65       -3.46    128.95 o
   1  17   7       22.51      113.74    126.84 o
   2  17   7      187.28      265.92    161.72 o
   3  17   7        9.20      -59.49    132.00 o
   4  17   7       42.47      246.70    165.21 o
   5  17   7       16.10      -84.39    169.30 o
   6  17   7      231.01      264.36    184.02 o
   7  17   7        0.50       -5.27    153.69 o
   0  18   7     1763.32     1903.01    267.09 o
   1  18   7       26.28       65.14    138.83 o
   2  18   7      287.44      256.59    171.21 o
   3  18   7        2.62       72.29    159.20 o
   0   0   8     1539.04     1653.06    150.10 o
   1   0   8   111252.66   113112.45   1500.47 o
   2   0   8     4614.45     4868.62    109.86 o
   3   0   8     9307.28     9118.91    143.75 o
   4   0   8     2575.24     2333.52    110.33 o
   5   0   8   138489.02   137027.80   1635.51 o
   6   0   8    32568.74    32647.72    322.90 o
   7   0   8     4577.43     4470.92    203.79 o
   8   0   8     1709.93     1420.84    137.94 o
   9   0   8    73379.30    71909.48    999.36 o
  10   0   8    18668.86    18908.44    425.62 o
  11   0   8    37260.07    36227.20    529.21 o
  12   0   8     1435.13     2069.34    164.11 o
  13   0   8    10273.67    11017.81    467.38 o
  14   0   8     4359.33     5322.87    387.35 o
  15   0   8    31430.68    29942.65   1324.71 o
  16   0   8     7232.10     6524.54    511.50 o
  17   0   8      764.37      601.07    440.78 o
  18   0   8      435.66      237.11    236.70 o
  19   0   8     5565.35     7149.18   1317.64 o
  20   0   8     1747.65     2395.62    819.10 o
   1   1   8    79019.02    78776.86    679.31 o
   2   1   8    36113.97    35720.69    275.32 o
   3   1   8   115489.88   116543.41   1083.36 o
   4   1   8     4274.44     4087.41    110.38 o
   5   1   8     5160.95     4363.09     63.77 o
   6   1   8      515.54      537.04     29.90 o
   7   1   8    86251.23    82310.78    615.90 o
   8   1   8    31356.53    31123.40    343.42 o
   9   1   8    22055.31    22829.09    280.32 o
  10   1   8      153.70      290.62     68.27 o
  11   1   8    23967.36    22580.81    337.60 o
  12   1   8     7693.80     7870.71    216.45 o
  13   1   8    22648.43    20925.44    323.36 o
  14   1   8     6749.88     6821.32    243.84 o
  15   1   8      156.84      177.62    156.47 o
  16   1   8     2930.87     3399.31    210.03 o
  17   1   8    13414.54    13228.76    380.28 o
  18   1   8     2708.58     3110.27    315.56 o
  19   1   8     2337.41     2531.96    285.78 o
  20   1   8       13.27      343.47    246.78 o
   0   2   8    76593.39    77071.46    950.51 o
   1   2   8    84608.44    85995.57    727.26 o
   2   2   8     6164.37     6528.31    109.12 o
   3   2   8    16110.30    15602.25    143.02 o
   4   2   8    33189.61    33180.92    284.58 o
   5   2   8   114718.09   115659.48   1039.79 o
   6   2   8    19293.87    18958.80    159.76 o
   7   2   8     7490.84     7976.75     90.24 o
   8   2   8     1170.16     1304.88     92.73 o
   9   2   8    53620.03    51589.19    562.20 o
  10   2   8    11317.70    11923.62    218.68 o
  11   2   8    29418.85    29004.96    370.98 o
  12   2   8      118.01      217.19    108.54 o
  13   2   8     5723.12     5728.26    180.72 o
  14   2   8     3104.88     3841.99    247.51 o
  15   2   8    21433.82    21261.20    462.57 o
  16   2   8     1223.07     1050.46    167.77 o
  17   2   8      281.88      356.12    159.60 o
  18   2   8      124.60      217.66    197.08 o
  19   2   8     4460.61     5421.52    247.36 o
  20   2   8     1064.41     1203.03    549.21 o
   1   3   8    55931.99    58076.62    417.99 o
   2   3   8    25116.94    24733.33    228.91 o
   3   3   8   100247.48   100614.68    927.14 o
   4   3   8     8633.24     8947.09    113.17 o
   5   3   8        8.07      101.56     43.82 o
   6   3   8    25089.82    24509.21    264.96 o
   7   3   8    62598.33    61127.28    496.97 o
   8   3   8    15361.99    15542.73    154.17 o
   9   3   8    10099.16    10410.39    105.05 o
  10   3   8     1373.67     1376.14    121.95 o
  11   3   8    10244.67    10194.45    192.15 o
  12   3   8     4573.98     4564.05    156.76 o
  13   3   8    11813.80    11627.63    303.02 o
  14   3   8     1667.61     1824.99    116.06 o
  15   3   8       89.88      184.87    100.51 o
  16   3   8     2439.73     2645.70    141.94 o
  17   3   8     9243.51     9587.96    303.80 o
  18   3   8     1055.96      677.52    229.10 o
  19   3   8     1386.57     1330.38    258.87 o
   0   4   8    54807.23    55930.55    701.01 o
   1   4   8    49202.96    48887.41    381.14 o
   2   4   8      933.24     1182.87     68.23 o
   3   4   8     3512.14     3248.95     98.34 o
   4   4   8    11278.08    11168.90    130.04 o
   5   4   8    58403.52    56808.37    499.28 o
   6   4   8     2902.16     3369.60    119.26 o
   7   4   8     2869.55     2972.91     83.73 o
   8   4   8     3072.15     3082.40     94.22 o
   9   4   8    36836.06    34923.79    279.08 o
  10   4   8     8115.09     8039.41    156.37 o
  11   4   8    19726.91    19452.22    169.29 o
  12   4   8        4.11       59.99     62.28 o
  13   4   8     2319.56     2707.77    125.59 o
  14   4   8     3192.04     3199.74    159.13 o
  15   4   8    13099.34    13201.99    359.87 o
  16   4   8      197.44      447.04    118.81 o
  17   4   8      253.99      141.95     99.73 o
  18   4   8      321.57      376.46    106.82 o
  19   4   8     2356.22     2837.82    205.76 o
   1   5   8    17711.16    17607.24    176.96 o
   2   5   8     5915.56     5502.58    106.98 o
   3   5   8    37010.16    37308.62    306.64 o
   4   5   8      420.73      382.02     36.20 o
   5   5   8      102.45      286.84     61.88 o
   6   5   8     1855.84     1697.55     59.50 o
   7   5   8    23673.28    23809.46    198.87 o
   8   5   8     9627.32     9409.24    134.11 o
   9   5   8     6446.21     6316.11    123.02 o
  10   5   8     2090.58     1909.63     59.62 o
  11   5   8      862.69     1325.08     65.14 o
  12   5   8     3961.67     4037.38    115.61 o
  13   5   8     6191.69     5612.99    114.86 o
  14   5   8      412.13      572.18    111.08 o
  15   5   8      132.03      242.70     83.33 o
  16   5   8     1478.73     1609.19    134.25 o
  17   5   8     3472.72     4067.99    157.84 o
  18   5   8      786.57      731.19    122.77 o
  19   5   8      593.11      456.10    198.16 o
   0   6   8    20372.75    20607.71    281.22 o
   1   6   8    12008.58    11394.96    209.48 o
   2   6   8      140.42      156.73     52.87 o
   3   6   8      185.46      394.74     53.35 o
   4   6   8     1507.48     1415.14    135.17 o
   5   6   8    13696.41    13416.70    181.62 o
   6   6   8     2739.68     2756.56    129.30 o
   7   6   8     2245.76     2491.63     73.18 o
   8   6   8      850.11     1013.13     73.92 o
   9   6   8     4588.34     4776.34     97.86 o
  10   6   8     1076.31     1379.84     79.53 o
  11   6   8     5669.80     5934.05    119.79 o
  12   6   8      216.46      268.46     47.31 o
  13   6   8      289.70      423.24     48.00 o
  14   6   8      480.11      536.73     55.38 o
  15   6   8     2871.18     2562.59    265.83 o
  16   6   8      138.73      189.80    105.74 o
  17   6   8       88.93       93.19     89.06 o
  18   6   8      338.57      330.66    153.28 o
  19   6   8      647.01      627.77    151.68 o
   1   7   8      772.65      966.33     71.74 o
   2   7   8      424.55      529.94     77.00 o
   3   7   8      862.60      778.43     86.42 o
   4   7   8      374.14      430.67     77.01 o
   5   7   8      677.18      826.82     72.89 o
   6   7   8      117.21      121.21     69.35 o
   7   7   8     1014.03     1116.71    100.12 o
   8   7   8     1846.70     2145.21     76.89 o
   9   7   8      921.28      974.61     87.70 o
  10   7   8      207.75      178.46     51.66 o
  11   7   8       16.26      199.13     50.69 o
  12   7   8       65.64      135.26     53.38 o
  13   7   8      533.55      927.04     99.81 o
  14   7   8      116.22      157.31     65.88 o
  15   7   8        0.48      -25.11     73.46 o
  16   7   8       53.52      181.07    118.54 o
  17   7   8       90.32      271.90    135.80 o
  18   7   8      189.90      499.17    168.80 o
   0   8   8       12.13      120.03     91.52 o
   1   8   8      244.20      246.17     69.29 o
   2   8   8      271.55      487.15     68.51 o
   3   8   8     2118.41     2345.46    167.50 o
   4   8   8      616.43      557.08     91.16 o
   5   8   8        9.47      220.07     81.99 o
   6   8   8      275.41      398.47     85.90 o
   7   8   8       59.43       96.17     72.13 o
   8   8   8      101.53      181.97     74.39 o
   9   8   8        8.45      273.11     55.14 o
  10   8   8        2.61       71.46     63.95 o
  11   8   8       83.68      124.23     58.87 o
  12   8   8      511.05      456.33     60.78 o
  13   8   8       21.81       74.44     60.86 o
  14   8   8       96.53      147.31     67.22 o
  15   8   8       75.01      132.01     76.57 o
  16   8   8      109.23      159.19    126.89 o
  17   8   8       16.31     -101.70    166.46 o
  18   8   8       12.80      -76.82    162.09 o
   1   9   8      145.14      341.33     76.72 o
   2   9   8      290.93      380.67     81.32 o
   3   9   8     4153.08     4575.54    144.11 o
   4   9   8      746.60      860.18    105.40 o
   5   9   8      257.75      204.14     78.81 o
   6   9   8      445.09      403.12     85.80 o
   7   9   8     1709.64     2032.74    132.05 o
   8   9   8      149.39       41.56     79.46 o
   9   9   8     1029.89      991.80    107.39 o
  10   9   8      671.36      748.28     75.04 o
  11   9   8       76.09      160.54     75.33 o
  12   9   8      140.14       63.34     71.97 o
  13   9   8      308.99      242.66     64.75 o
  14   9   8       59.57       22.49     71.45 o
  15   9   8       38.33      111.84     93.30 o
  16   9   8      222.62      271.34    172.87 o
  17   9   8      579.71      771.27    175.13 o
   0  10   8      920.59      916.08    149.77 o
   1  10   8     4086.64     4526.96    121.48 o
   2  10   8      154.38      277.80     92.18 o
   3  10   8       19.43      149.68     86.10 o
   4  10   8      626.54      614.97    101.68 o
   5  10   8     4004.62     4249.23    166.13 o
   6  10   8       36.15      -89.11     89.11 o
   7  10   8      203.22      314.04    105.90 o
   8  10   8      290.21      339.46     93.58 o
   9  10   8     2580.01     2449.85    126.59 o
  10  10   8     1960.71     1949.05    113.89 o
  11  10   8     3444.31     3503.95    137.29 o
  12  10   8       14.52       53.44     77.84 o
  13  10   8      131.13      226.90     77.38 o
  14  10   8      598.63      629.63     76.88 o
  15  10   8     1771.40     1738.78    178.43 o
  16  10   8       25.46      218.77    175.07 o
   1  11   8     6720.18     6837.37    154.80 o
   2  11   8     1747.87     1786.22    134.34 o
   3  11   8    17535.94    17715.28    284.75 o
   4  11   8     1903.15     1936.97    144.62 o
   5  11   8       22.85       45.09     84.51 o
   6  11   8     1476.50     1562.24    146.09 o
   7  11   8    10228.21    10128.12    229.83 o
   8  11   8     1715.82     1624.93    145.53 o
   9  11   8     3084.09     3244.92    152.92 o
  10  11   8       61.62       34.93     93.07 o
  11  11   8     1937.84     2255.41    152.77 o
  12  11   8      486.42      483.28     99.03 o
  13  11   8     3027.87     2785.60    154.85 o
  14  11   8      582.70      436.72    101.80 o
  15  11   8        1.48       -5.10    107.33 o
  16  11   8      330.13      321.58    174.09 o
   0  12   8     6614.13     6908.81    241.96 o
   1  12   8    16775.34    17159.91    289.30 o
   2  12   8     2052.93     2321.42    139.04 o
   3  12   8     1748.86     1766.79    137.19 o
   4  12   8     2099.80     2338.37    135.78 o
   5  12   8    15917.98    15972.36    345.74 o
   6  12   8     3057.23     3207.41    164.31 o
   7  12   8     1857.49     2445.77    147.87 o
   8  12   8       14.36      160.52    115.56 o
   9  12   8     8064.77     7792.62    248.12 o
  10  12   8     2920.28     3158.18    163.26 o
  11  12   8     6852.63     6682.94    262.18 o
  12  12   8      362.70      375.93     95.49 o
  13  12   8      649.41      583.60    110.14 o
  14  12   8      802.97      857.40    124.84 o
  15  12   8     2790.92     2292.17    229.69 o
   1  13   8    13157.76    12764.98    254.02 o
   2  13   8     5201.05     4880.59    201.10 o
   3  13   8    22328.04    21942.74    368.09 o
   4  13   8     2645.93     2698.18    197.39 o
   5  13   8       45.28      181.84    116.06 o
   6  13   8     1555.96     1707.08    165.09 o
   7  13   8    16413.08    16023.22    327.10 o
   8  13   8     3804.32     3859.76    282.86 o
   9  13   8     4652.66     4554.78    232.96 o
  10  13   8      176.58       44.41    107.30 o
  11  13   8     3354.16     3711.31    283.11 o
  12  13   8     1064.00     1092.89    133.48 o
  13  13   8     3848.26     3870.29    223.72 o
  14  13   8      520.09      429.81    121.92 o
   0  14   8     5995.93     5871.71    274.36 o
   1  14   8    16455.12    16858.07    324.98 o
   2  14   8      249.13      330.07    136.37 o
   3  14   8     2035.80     2494.43    179.44 o
   4  14   8     3662.13     3658.83    193.60 o
   5  14   8    18481.33    18440.08    406.23 o
   6  14   8     3110.78     3486.39    194.86 o
   7  14   8     1080.39     1347.95    181.62 o
   8  14   8      739.12      968.19    178.07 o
   9  14   8     7855.75     7873.82    266.28 o
  10  14   8     2153.12     2547.03    209.70 o
  11  14   8     5746.44     5678.09    342.04 o
  12  14   8       77.69      -24.90    117.31 o
   1  15   8     8280.86     8734.52    251.19 o
   2  15   8     4897.04     4562.22    217.52 o
   3  15   8    17830.35    17588.72    378.76 o
   4  15   8      953.52      817.28    148.96 o
   5  15   8        1.34      175.69    138.51 o
   6  15   8     1360.03     1470.08    167.92 o
   7  15   8    15424.63    15332.62    391.11 o
   8  15   8     2526.87     2790.79    209.83 o
   9  15   8     3207.25     3647.51    205.47 o
  10  15   8       67.69      120.22    145.82 o
  11  15   8     3512.01     3914.54    225.48 o
   0  16   8     4688.97     4368.75    263.93 o
   1  16   8     9641.47     9606.07    260.22 o
   2  16   8      213.92      265.29    132.04 o
   3  16   8     1419.87     1654.67    185.08 o
   4  16   8     1806.05     1833.40    195.02 o
   5  16   8    15081.37    15325.77    378.37 o
   6  16   8     2095.91     2310.07    206.20 o
   7  16   8      731.23      417.76    158.17 o
   8  16   8      372.65      238.61    158.94 o
   9  16   8     5201.21     5923.84    378.34 o
   1  17   8     4302.29     4229.19    207.20 o
   2  17   8     1861.11     1920.50    173.99 o
   3  17   8     9797.76     9654.95    296.56 o
   4  17   8      557.97      552.33    174.61 o
   5  17   8       35.81     -122.99    169.86 o
   6  17   8     1046.04     1726.59    304.13 o
   0  18   8     2958.24     3549.22    393.81 o
   1  18   8     2897.33     3184.94    206.78 o
   1   1   9       85.53       40.27     44.79 o
   2   1   9     1476.63     1669.10     54.39 o
   3   1   9     1668.66     1825.97     85.78 o
   4   1   9     5071.81     5033.11    118.60 o
   5   1   9     1236.65     1543.55     72.81 o
   6   1   9      100.66      193.22     32.46 o
   7   1   9      105.98      170.08     39.74 o
   8   1   9      409.02      538.05     63.34 o
   9   1   9     3668.77     4135.34    192.27 o
  10   1   9      301.01      441.91    101.26 o
  11   1   9       63.29      331.85    109.33 o
  12   1   9     1986.63     2676.71    222.90 o
  13   1   9      570.32      609.31    108.26 o
  14   1   9       36.52      161.50    134.59 o
  15   1   9        7.38      -10.91    123.08 o
  16   1   9      182.24      323.64    152.70 o
  17   1   9      325.28      583.46    164.23 o
  18   1   9       34.69       40.16    211.73 o
  19   1   9       78.97       83.54    197.20 o
   0   2   9    13020.13    14429.69    224.25 o
   1   2   9     8356.94     7770.25    143.10 o
   2   2   9     3675.69     3837.78     69.90 o
   3   2   9      921.74      970.38     55.81 o
   4   2   9    10732.46    10995.66    123.76 o
   5   2   9     3332.12     2851.19     71.68 o
   6   2   9     5111.89     5379.55    137.81 o
   7   2   9      300.13      430.10     32.52 o
   8   2   9      135.24      305.25     47.38 o
   9   2   9     3084.21     3421.58    136.75 o
  10   2   9      697.95      665.59    113.32 o
  11   2   9     4960.32     5261.07    178.41 o
  12   2   9      446.69      221.62    134.43 o
  13   2   9      210.34      267.99    114.99 o
  14   2   9      376.02      407.39    132.37 o
  15   2   9     1576.62     1765.20    163.06 o
  16   2   9      203.32      434.31    223.24 o
  17   2   9        9.46        5.28    138.84 o
  18   2   9       43.47     -145.06    183.03 o
  19   2   9      468.67      767.70    165.16 o
   1   3   9     5784.89     5358.92     90.59 o
   2   3   9    10039.26    10907.90    124.28 o
   3   3   9    26226.35    25809.47    218.23 o
   4   3   9      141.97      244.47     45.16 o
   5   3   9      423.23      634.30     58.29 o
   6   3   9     6618.73     6842.27     86.90 o
   7   3   9    21212.32    20650.43    178.32 o
   8   3   9    12103.16    11801.29    110.92 o
   9   3   9     3429.07     3475.85    104.53 o
  10   3   9       96.73      214.89    105.70 o
  11   3   9     4219.13     3924.84    244.82 o
  12   3   9     6875.60     6946.60    227.17 o
  13   3   9     3274.88     3590.83    209.28 o
  14   3   9      187.67      183.18    110.24 o
  15   3   9        7.43      115.54    109.37 o
  16   3   9      458.41      584.91    218.32 o
  17   3   9     3880.51     4475.24    217.40 o
  18   3   9      520.17      246.64    145.58 o
  19   3   9      309.83      287.61    153.16 o
   0   4   9    39553.42    42485.08    495.70 o
   1   4   9    67237.74    68352.87    570.15 o
   2   4   9     2846.54     3090.91     68.03 o
   3   4   9     9155.63     8987.82    123.98 o
   4   4   9    14812.82    14789.37    173.33 o
   5   4   9    15576.83    14813.03    193.91 o
   6   4   9    10360.64    11259.61    160.36 o
   7   4   9     2337.56     2808.29    113.48 o
   8   4   9     1975.77     1924.50     74.12 o
   9   4   9    20219.70    19465.71    186.38 o
  10   4   9     4705.78     4243.12    136.94 o
  11   4   9     9706.61     9005.29    194.93 o
  12   4   9      407.75      346.79     63.82 o
  13   4   9     2583.94     3008.31    182.53 o
  14   4   9     2001.67     2016.72    172.99 o
  15   4   9     6081.03     5947.76    154.77 o
  16   4   9     1340.13     1422.33    258.09 o
  17   4   9      113.68       97.53    128.35 o
  18   4   9      187.01      164.56    126.80 o
  19   4   9     1301.77     1380.87    187.87 o
   1   5   9     7271.68     7151.18    106.49 o
   2   5   9    29597.38    30293.27    353.47 o
   3   5   9    40779.60    40550.80    330.40 o
   4   5   9     6468.71     6436.36    135.14 o
   5   5   9      203.43      406.72     61.91 o
   6   5   9     4091.14     4172.92     96.71 o
   7   5   9    46761.22    45354.88    439.57 o
   8   5   9    16646.31    16484.71    219.99 o
   9   5   9    14217.96    13881.34    188.71 o
  10   5   9       99.69      166.44     44.06 o
  11   5   9     5440.49     5436.94    122.25 o
  12   5   9     4404.24     4127.96    105.55 o
  13   5   9    11195.70    10627.48    312.40 o
  14   5   9     1126.52      939.60     83.37 o
  15   5   9        9.68      115.81     90.88 o
  16   5   9      266.40      160.59    105.04 o
  17   5   9     9063.72    10366.47    316.51 o
  18   5   9     1744.14     1570.70    151.21 o
  19   5   9      350.27      281.71    160.41 o
   0   6   9    23420.24    24361.49    471.89 o
   1   6   9    43368.02    43152.81    390.73 o
   2   6   9     5897.20     6420.32    124.71 o
   3   6   9     4387.18     4085.41     85.80 o
   4   6   9    12478.11    12184.74    133.49 o
   5   6   9    54945.39    54392.38    483.45 o
   6   6   9     9120.36    10018.14    204.61 o
   7   6   9     5965.04     6347.98    156.09 o
   8   6   9      641.95      539.81     54.90 o
   9   6   9    23142.45    22596.89    243.25 o
  10   6   9     7551.78     7128.77    103.01 o
  11   6   9    11436.78    11213.04    135.73 o
  12   6   9     2448.49     2342.45     73.57 o
  13   6   9     1209.45     1536.32    112.47 o
  14   6   9     3275.28     2997.41    181.66 o
  15   6   9    11666.04    11965.05    244.71 o
  16   6   9     2733.20     2574.11    176.85 o
  17   6   9      327.02      495.30    142.75 o
  18   6   9       84.39      154.85    155.21 o
   1   7   9    23436.88    22984.39    229.71 o
   2   7   9     8310.71     8335.97    137.00 o
   3   7   9    55154.12    54044.23    506.83 o
   4   7   9     9289.03     9660.99    161.89 o
   5   7   9        4.57       24.32     40.78 o
   6   7   9     4545.03     4055.41    160.59 o
   7   7   9    40398.98    39475.05    451.93 o
   8   7   9    14620.88    14222.89    297.60 o
   9   7   9    11275.91    11686.40    166.78 o
  10   7   9      675.68      602.21     61.32 o
  11   7   9    10261.55    10313.60    132.92 o
  12   7   9     6247.64     6131.95    120.47 o
  13   7   9    17196.33    16813.12    299.30 o
  14   7   9     3690.35     3187.37    121.18 o
  15   7   9       15.58       10.27     94.05 o
  16   7   9      313.24      256.59    144.27 o
  17   7   9     7851.31     8504.29    309.48 o
  18   7   9     2748.69     2726.27    349.40 o
   0   8   9    11804.31    12190.84    286.78 o
   1   8   9    46214.21    46825.36    428.10 o
   2   8   9     5009.59     5055.33    117.35 o
   3   8   9     6624.56     6408.81    139.79 o
   4   8   9    11722.48    10300.99    408.47 o
   5   8   9    61674.16    61169.94    648.37 o
   6   8   9     9638.15     9821.13    180.50 o
   7   8   9     2333.07     2655.13    111.94 o
   8   8   9       47.83       88.78     67.15 o
   9   8   9    23045.33    23072.73    253.48 o
  10   8   9     9737.56     9488.51    140.80 o
  11   8   9    11421.49    11237.47    142.31 o
  12   8   9     3236.17     3075.75    107.72 o
  13   8   9     1940.36     2417.62    128.30 o
  14   8   9     2642.57     2501.47    172.11 o
  15   8   9    11188.51    12058.89    323.01 o
  16   8   9     2302.52     2538.37    253.59 o
  17   8   9      280.37      263.98    162.12 o
   1   9   9    16576.02    16334.12    224.53 o
   2   9   9    16349.96    16743.31    249.76 o
   3   9   9    31077.06    30828.15    325.42 o
   4   9   9     6102.83     6264.42    165.71 o
   5   9   9       29.66      164.55     95.07 o
   6   9   9     2705.24     2813.24    126.51 o
   7   9   9    33266.46    32891.61    397.47 o
   8   9   9    12025.88    12259.96    215.43 o
   9   9   9     8037.37     8435.68    190.88 o
  10   9   9      164.48      238.14     72.18 o
  11   9   9     7510.95     7544.58    168.64 o
  12   9   9     4697.17     4896.42    126.70 o
  13   9   9    11086.78    11298.34    185.46 o
  14   9   9     2078.18     1880.39    197.81 o
  15   9   9      136.42      457.03    158.17 o
  16   9   9      401.01      544.88    202.10 o
  17   9   9     6161.36     6148.76    303.58 o
   0  10   9    23056.02    22869.95    399.29 o
   1  10   9    17914.80    18220.19    249.38 o
   2  10   9     3435.59     3428.03    119.44 o
   3  10   9     5939.37     5314.78    137.29 o
   4  10   9    10792.97    10721.27    225.07 o
   5  10   9    17534.21    18165.16    315.84 o
   6  10   9     6328.06     6174.45    176.98 o
   7  10   9     1142.90     1238.44    117.36 o
   8  10   9      400.72      432.98    105.07 o
   9  10   9    14714.77    15125.84    257.02 o
  10  10   9     5199.11     4930.63    125.98 o
  11  10   9     7040.31     7562.47    199.49 o
  12  10   9      159.31      178.48     77.16 o
  13  10   9     2387.56     2635.60    122.29 o
  14  10   9     1530.48     1691.71    118.04 o
  15  10   9     7638.55     7664.49    328.78 o
  16  10   9     1102.07      855.04    195.02 o
   1  11   9    10006.67    10158.44    199.72 o
   2  11   9     7477.53     7304.83    202.33 o
   3  11   9     8959.76     8945.97    336.76 o
   4  11   9      594.89      729.04    110.46 o
   5  11   9       18.10       12.22     90.58 o
   6  11   9     3444.85     3403.91    146.33 o
   7  11   9    15979.58    15469.35    295.38 o
   8  11   9     7368.38     7272.43    196.92 o
   9  11   9     2606.23     2677.09    168.13 o
  10  11   9      255.42      293.93    102.27 o
  11  11   9     5066.54     5515.35    166.93 o
  12  11   9     5226.81     5176.06    191.81 o
  13  11   9     6216.95     6446.13    239.56 o
  14  11   9      779.90      846.81    129.41 o
  15  11   9      175.66      225.55    201.33 o
   0  12   9     5678.77     5468.72    270.62 o
   1  12   9    11278.96    11596.08    230.45 o
   2  12   9      784.71      841.21    102.98 o
   3  12   9     1719.71     1485.49    165.13 o
   4  12   9     8048.67     7513.07    294.56 o
   5  12   9    11333.34    10872.91    266.32 o
   6  12   9     3214.13     3579.32    178.62 o
   7  12   9      491.19      477.15    126.75 o
   8  12   9      544.62      585.56    129.77 o
   9  12   9     8596.61     8553.01    306.04 o
  10  12   9     2539.72     2727.66    153.79 o
  11  12   9     3222.79     3632.42    180.20 o
  12  12   9       23.02      -67.74    106.45 o
  13  12   9      898.34      794.22    121.11 o
  14  12   9      681.47      585.65    110.95 o
   1  13   9     5818.55     5704.28    202.73 o
   2  13   9     3873.87     3676.22    148.12 o
   3  13   9     7738.88     8207.19    221.76 o
   4  13   9      975.69     1047.46    143.40 o
   5  13   9      112.86      106.74    121.56 o
   6  13   9      993.71     1057.62    144.44 o
   7  13   9     7359.01     7438.98    245.66 o
   8  13   9     1107.04     1162.77    170.39 o
   9  13   9      874.71     1118.81    149.66 o
  10  13   9       20.49       58.92    107.71 o
  11  13   9     1360.14     1424.41    140.90 o
  12  13   9     1333.09     1652.89    153.66 o
  13  13   9     1953.59     2558.52    301.43 o
   0  14   9      566.90      848.09    181.00 o
   1  14   9     2853.49     3308.00    169.91 o
   2  14   9      560.46      741.90    125.01 o
   3  14   9      391.42      378.25    107.87 o
   4  14   9      863.52      744.75    170.36 o
   5  14   9     4148.18     4403.90    203.81 o
   6  14   9      679.08      482.59    153.35 o
   7  14   9      253.80      422.45    136.10 o
   8  14   9       15.45     -115.66    140.73 o
   9  14   9     1194.14     1144.87    164.81 o
  10  14   9      311.53      378.51    137.30 o
  11  14   9      928.80      746.01    150.49 o
  12  14   9       31.48      -84.67    120.12 o
   1  15   9      281.02      191.73    127.64 o
   2  15   9       26.08      179.63    110.09 o
   3  15   9      518.64      451.96    122.19 o
   4  15   9       39.22      -46.11    146.19 o
   5  15   9      215.21      232.94    148.55 o
   6  15   9        2.13      -65.45    150.52 o
   7  15   9      656.70      915.63    175.07 o
   8  15   9       55.35       31.30    125.89 o
   9  15   9      102.93      155.71    155.29 o
  10  15   9       69.94      103.69    130.13 o
   0  16   9      183.17      165.07    180.08 o
   1  16   9        7.59      -71.03    134.89 o
   2  16   9        0.12       23.82    102.11 o
   3  16   9       17.07       52.87    118.78 o
   4  16   9       83.80       68.33    127.81 o
   5  16   9       14.39       74.05    154.41 o
   6  16   9        8.41     -133.30    167.81 o
   7  16   9      104.85      -36.66    144.93 o
   8  16   9       58.91      -73.79    146.85 o
   1  17   9        6.05      -90.47    146.79 o
   2  17   9      272.05      168.50    132.95 o
   3  17   9      223.50      304.10    138.00 o
   4  17   9        1.67      -24.93    134.68 o
   5  17   9        0.64     -153.17    154.81 o
   0   0  10   145482.56   147723.75   2913.48 o
   1   0  10    13308.00    13076.31    261.98 o
   2   0  10    12729.67    12771.94    196.88 o
   3   0  10     1303.13     1517.50    106.12 o
   4   0  10    82308.47    78021.78   1014.73 o
   5   0  10     6217.50     5687.29    317.09 o
   6   0  10    50610.24    52297.06    551.86 o
   7   0  10      969.97     1036.61     85.31 o
   8   0  10     9103.64     7784.26    326.43 o
   9   0  10     3590.28     3845.22    208.52 o
  10   0  10    62994.89    62546.11    912.07 o
  11   0  10       40.07      157.24    134.39 o
  12   0  10     6149.19     6224.21    213.75 o
  13   0  10      779.41      999.02    177.56 o
  14   0  10    22176.21    22456.08    466.08 o
  15   0  10     2518.00     3757.27    546.85 o
  16   0  10    14715.67    13139.94    588.79 o
  17   0  10       34.19     -355.93    436.07 o
  18   0  10      673.04     1741.92    568.07 o
  19   0  10      215.48      474.46    288.67 o
   1   1  10     1144.71     1125.63     57.63 o
   2   1  10   128241.05   127208.41   1227.71 o
   3   1  10     4497.57     4148.97    108.14 o
   4   1  10    49671.63    52021.52    392.76 o
   5   1  10      533.81      789.23     51.67 o
   6   1  10    42208.18    38429.64    531.34 o
   7   1  10     2125.95     2065.73    116.34 o
   8   1  10    88584.88    85558.36    646.83 o
   9   1  10      984.42     1124.19     95.45 o
  10   1  10       14.60      194.11     96.75 o
  11   1  10     1486.46     1443.86    118.08 o
  12   1  10    36122.19    33924.24    547.26 o
  13   1  10      661.40      877.15    114.56 o
  14   1  10     6393.71     5973.36    288.21 o
  15   1  10       49.82       98.38    135.20 o
  16   1  10     6761.77     7543.64    272.92 o
  17   1  10      538.30      583.37    157.10 o
  18   1  10     9570.75     9567.27    568.43 o
  19   1  10        3.03      327.93    235.03 o
   0   2  10   178671.00   185434.56   2765.09 o
   1   2  10      219.26      188.45     39.90 o
   2   2  10     4422.56     4671.22    113.32 o
   3   2  10     5155.29     5718.68    108.75 o
   4   2  10    63514.16    62335.68    551.36 o
   5   2  10      636.39      682.43     55.45 o
   6   2  10    42823.33    42481.25    369.60 o
   7   2  10      995.88     1128.15     65.07 o
   8   2  10     6521.35     5795.17    194.11 o
   9   2  10     5868.33     5745.68    414.52 o
  10   2  10    55654.39    54680.76    717.99 o
  11   2  10      156.28      413.50    130.57 o
  12   2  10     3459.03     4025.12    214.59 o
  13   2  10      336.95      234.73    146.31 o
  14   2  10    15037.24    14987.70    347.57 o
  15   2  10     1223.00     1398.87    148.46 o
  16   2  10    11242.79    10294.82    447.01 o
  17   2  10       84.41       20.98    146.63 o
  18   2  10      616.90     1028.91    287.31 o
  19   2  10      256.14      437.77    266.28 o
   1   3  10      376.90      503.78     55.95 o
   2   3  10    87699.64    87969.52    753.22 o
   3   3  10     1738.12     1625.04     81.56 o
   4   3  10    39236.47    39853.97    337.44 o
   5   3  10      284.75      533.24     58.99 o
   6   3  10    23575.04    22808.87    210.95 o
   7   3  10     5784.14     6179.77     92.56 o
   8   3  10    55896.66    55150.07    446.32 o
   9   3  10       40.51       31.81     39.84 o
  10   3  10      360.16      416.41    119.69 o
  11   3  10     1363.00     1234.90    113.40 o
  12   3  10    19572.30    19457.80    321.77 o
  13   3  10      663.08      620.44    127.11 o
  14   3  10     6957.30     6717.39    234.56 o
  15   3  10        5.93      -13.77    108.30 o
  16   3  10     5454.20     7155.66    644.33 o
  17   3  10      822.34      683.60    142.77 o
  18   3  10     6846.96     7206.50    295.42 o
  19   3  10        0.12      425.17    244.11 o
   0   4  10    40502.30    40000.25    405.30 o
   1   4  10    27274.19    27042.53    221.46 o
   2   4  10     3955.25     3970.10    110.27 o
   3   4  10     2601.44     2961.29     85.92 o
   4   4  10    19645.34    18683.16    216.07 o
   5   4  10     2862.02     3071.58     94.90 o
   6   4  10    35577.52    34698.81    348.93 o
   7   4  10      568.92      671.34     77.58 o
   8   4  10     3505.53     3312.17    156.30 o
   9   4  10     2635.18     2665.10     99.68 o
  10   4  10    32861.95    31775.83    246.54 o
  11   4  10       22.35       -5.15     47.80 o
  12   4  10     2043.95     2128.11    140.94 o
  13   4  10       14.30       70.69    104.30 o
  14   4  10     7937.99     8560.15    210.02 o
  15   4  10      221.91      494.96    122.60 o
  16   4  10     6554.40     6668.57    253.23 o
  17   4  10      160.82       76.84    128.00 o
  18   4  10      597.65     1046.35    152.69 o
  19   4  10      109.11      214.38    161.32 o
   1   5  10      275.79      326.99     67.26 o
   2   5  10    37597.39    36951.56    317.96 o
   3   5  10     2511.13     2410.17     81.72 o
   4   5  10    10022.94    10800.89    136.68 o
   5   5  10      146.63      138.47     59.10 o
   6   5  10     9132.96     9239.59    151.45 o
   7   5  10     7428.81     7695.14    165.78 o
   8   5  10    18091.03    18223.87    258.22 o
   9   5  10       41.69       66.91     64.50 o
  10   5  10      689.79      850.14     61.56 o
  11   5  10      566.15      536.21     66.09 o
  12   5  10     8514.53     8337.40    187.14 o
  13   5  10      445.42      461.45    139.41 o
  14   5  10     3015.43     2790.87    164.93 o
  15   5  10       88.84       12.60    111.84 o
  16   5  10     2533.44     3213.00    187.73 o
  17   5  10      206.63      370.02    155.43 o
  18   5  10     2655.06     3271.02    436.57 o
   0   6  10     8554.59     7695.92    159.54 o
   1   6  10     4047.10     4483.99    125.11 o
   2   6  10     5243.50     5202.00    117.53 o
   3   6  10      476.24      514.29     57.61 o
   4   6  10     6202.73     6099.82    119.65 o
   5   6  10     1030.39      987.98     75.49 o
   6   6  10     9455.64     9495.75    157.17 o
   7   6  10       12.23       72.62     64.88 o
   8   6  10     1438.86     1668.24     84.70 o
   9   6  10      432.50      278.17     67.73 o
  10   6  10     5278.67     5122.14    121.83 o
  11   6  10      267.66      493.94     44.37 o
  12   6  10      583.35      587.17     53.24 o
  13   6  10       34.18       93.77     80.72 o
  14   6  10     1799.54     2177.99    100.19 o
  15   6  10        6.46     -120.99    120.99 o
  16   6  10     1839.85     2175.78    191.91 o
  17   6  10       32.49       75.98    118.63 o
  18   6  10       34.61       97.28    161.24 o
   1   7  10      160.33      157.21     67.74 o
   2   7  10     9417.85     8735.65    187.43 o
   3   7  10       77.55      215.73     64.08 o
   4   7  10     1457.16     1535.69    144.66 o
   5   7  10      265.72      379.84     58.68 o
   6   7  10      909.88     1109.05     89.20 o
   7   7  10      262.49      240.02     31.20 o
   8   7  10     2142.65     2138.65     81.24 o
   9   7  10       43.14       59.50     45.99 o
  10   7  10       41.57      212.46     46.93 o
  11   7  10      597.41      648.88     49.18 o
  12   7  10     1125.12     1484.62    103.78 o
  13   7  10       18.69       38.54     49.22 o
  14   7  10      479.46      541.20    122.71 o
  15   7  10        7.85      -53.56    122.65 o
  16   7  10       80.96      231.98    146.72 o
  17   7  10       12.98       57.51    128.62 o
  18   7  10      213.47      506.51    370.07 o
   0   8  10      513.52      635.80     97.67 o
   1   8  10      111.74       48.92     72.89 o
   2   8  10      174.70      353.37     82.13 o
   3   8  10      448.75      489.94     61.19 o
   4   8  10       15.21       25.19     70.44 o
   5   8  10      601.42      789.56     80.61 o
   6   8  10      927.26      983.13     58.85 o
   7   8  10     1276.97     1501.72    153.93 o
   8   8  10      263.93      465.62     50.99 o
   9   8  10      197.31      283.90     43.76 o
  10   8  10      307.02      402.35     56.57 o
  11   8  10        3.11       36.48     52.10 o
  12   8  10       20.46       13.32     40.80 o
  13   8  10        0.87       35.07     57.05 o
  14   8  10       48.67      282.80     89.64 o
  15   8  10        9.78       76.59    140.46 o
  16   8  10       10.00      -15.52    146.34 o
  17   8  10        7.32      -47.35    162.31 o
   1   9  10       71.25      133.67     94.49 o
   2   9  10      163.52      189.29     66.02 o
   3   9  10     2520.38     2643.95    123.64 o
   4   9  10      288.64      371.51     95.89 o
   5   9  10      832.22      977.68     72.49 o
   6   9  10      647.57      683.81    123.29 o
   7   9  10     1372.95     1690.65    144.94 o
   8   9  10      539.33      700.01     94.14 o
   9   9  10      124.95       38.27     49.93 o
  10   9  10       38.36      122.97     73.15 o
  11   9  10      162.44      142.83     66.96 o
  12   9  10      488.14      641.23    107.75 o
  13   9  10        3.07      -34.55     79.70 o
  14   9  10       45.45       -6.19     84.73 o
  15   9  10        1.56      251.23    144.62 o
  16   9  10      128.39       79.35    170.89 o
   0  10  10     5754.01     6289.86    281.32 o
   1  10  10     3272.67     3276.04    162.56 o
   2  10  10      969.38     1115.86    116.20 o
   3  10  10       86.40      144.03     69.13 o
   4  10  10     3374.77     3438.85    144.64 o
   5  10  10      610.84      702.12     79.36 o
   6  10  10     1809.21     2368.12    134.62 o
   7  10  10      439.00      421.39    115.87 o
   8  10  10      414.06      385.79    104.90 o
   9  10  10       23.28       -5.10     88.40 o
  10  10  10     3524.70     3586.95    164.45 o
  11  10  10      784.46      665.81     85.87 o
  12  10  10      534.15      531.86    105.71 o
  13  10  10        1.41       90.25     73.78 o
  14  10  10     1158.39     1116.41    122.32 o
  15  10  10      104.56     -116.61    179.53 o
  16  10  10     1021.59      954.91    209.15 o
   1  11  10       37.66      117.30     95.85 o
   2  11  10    11129.65    11428.33    313.05 o
   3  11  10     2906.88     2950.02    149.88 o
   4  11  10     6253.12     6892.32    161.02 o
   5  11  10      132.52      155.40     73.58 o
   6  11  10     2125.76     2313.28    140.66 o
   7  11  10      833.53      956.59    126.79 o
   8  11  10     8898.53     8933.25    384.46 o
   9  11  10      466.33      378.19    112.55 o
  10  11  10      422.29      339.13     77.18 o
  11  11  10      196.09      208.58     99.89 o
  12  11  10     2586.17     2546.49    146.55 o
  13  11  10      260.01      135.93     97.10 o
  14  11  10     1259.45      977.86    138.37 o
  15  11  10        1.11     -163.92    195.37 o
   0  12  10    29313.23    30431.74    534.15 o
   1  12  10      664.31      621.78    111.39 o
   2  12  10     2073.40     2362.81    152.06 o
   3  12  10      634.21      648.63    145.67 o
   4  12  10    11402.74    11618.53    227.54 o
   5  12  10      155.46      226.54     92.10 o
   6  12  10    10256.88    10475.06    297.13 o
   7  12  10       77.11     -100.14    100.14 o
   8  12  10      600.80      633.84    119.18 o
   9  12  10      867.99      789.27    128.38 o
  10  12  10    10667.91    10460.75    357.80 o
  11  12  10      611.64      538.58    123.40 o
  12  12  10      974.30      802.15    126.11 o
  13  12  10       42.38      169.04    124.92 o
  14  12  10     1978.46     2173.68    268.80 o
   1  13  10      638.65      620.62    104.23 o
   2  13  10    21825.76    21492.62    347.56 o
   3  13  10      883.60      910.04    125.65 o
   4  13  10     8356.92     8619.49    289.66 o
   5  13  10       63.22      130.93     88.56 o
   6  13  10     4983.33     5141.96    199.04 o
   7  13  10      959.61     1133.87    148.56 o
   8  13  10    14135.81    13439.00    289.12 o
   9  13  10      142.99      127.47    119.82 o
  10  13  10      119.77      236.45    115.20 o
  11  13  10       50.53      109.11    109.44 o
  12  13  10     6038.06     5779.59    305.26 o
  13  13  10       62.49      124.61    123.44 o
   0  14  10    29212.43    28689.47    631.82 o
   1  14  10      641.61      632.71    116.75 o
   2  14  10     2699.61     3073.97    166.49 o
   3  14  10       88.03      265.58    125.72 o
   4  14  10    15502.14    14927.31    284.13 o
   5  14  10      352.48      332.67    109.09 o
   6  14  10    10085.06    10259.26    276.26 o
   7  14  10      115.30      245.37    142.16 o
   8  14  10     2212.06     2544.37    180.88 o
   9  14  10      222.35      283.54    130.75 o
  10  14  10    10940.08    10661.66    285.54 o
  11  14  10       66.74      -10.83    112.57 o
   1  15  10      377.87      470.63    120.94 o
   2  15  10    17799.54    17616.70    354.86 o
   3  15  10      690.46      601.27    137.30 o
   4  15  10     5974.68     5902.13    286.22 o
   5  15  10        2.72       30.96    109.40 o
   6  15  10     6248.57     6234.53    248.89 o
   7  15  10      671.74      852.76    154.41 o
   8  15  10    10844.41    10623.08    297.85 o
   9  15  10       21.79       38.21    122.15 o
  10  15  10        1.79      203.98    132.23 o
   0  16  10    13009.78    12560.98    465.56 o
   1  16  10      361.57      368.72    127.12 o
   2  16  10     1308.63     1090.22    161.84 o
   3  16  10      113.78      242.34    136.03 o
   4  16  10     8746.34     9032.92    256.83 o
   5  16  10      875.17      990.01    154.37 o
   6  16  10     8228.19     8184.94    273.16 o
   7  16  10       19.41       72.69    143.97 o
   8  16  10     1203.02     1015.97    337.04 o
   1  17  10      298.17      300.02    148.43 o
   2  17  10     9240.21     9016.48    310.42 o
   3  17  10      455.83      647.80    165.31 o
   4  17  10     3517.79     3616.11    295.14 o
   1   1  11     1231.44     1038.68     91.24 o
   2   1  11     6889.15     7274.17    110.08 o
   3   1  11       42.22       53.48     39.41 o
   4   1  11      326.32      355.79     39.45 o
   5   1  11      121.84      209.94     68.81 o
   6   1  11     2013.57     2081.84     73.46 o
   7   1  11      690.65      887.87     72.72 o
   8   1  11      499.40      633.28     76.62 o
   9   1  11     1278.67     1189.62     85.25 o
  10   1  11       77.98      338.41     76.73 o
  11   1  11      630.29      736.39    148.94 o
  12   1  11     1140.71     1291.69    167.05 o
  13   1  11     1618.31     1998.89    274.15 o
  14   1  11       40.02       48.66    138.30 o
  15   1  11       18.38        9.85    249.55 o
  16   1  11       77.19      263.17    156.94 o
  17   1  11      281.47      818.06    255.80 o
  18   1  11      172.89      412.09    309.74 o
  19   1  11       66.11        2.72    306.46 o
   0   2  11    16605.02    16999.81    232.15 o
   1   2  11     4202.22     4111.72     84.63 o
   2   2  11     1918.45     2059.56     73.00 o
   3   2  11       14.85      142.12     33.01 o
   4   2  11     9503.85     9119.37    200.64 o
   5   2  11    10355.71     9865.70    166.91 o
   6   2  11     3938.13     3925.99    109.10 o
   7   2  11      581.53      696.12     48.79 o
   8   2  11     1052.06     1102.81     61.76 o
   9   2  11     2265.69     2145.18    105.83 o
  10   2  11     8581.35     8272.50    242.21 o
  11   2  11      388.66      444.87    125.61 o
  12   2  11      393.31      206.30    131.97 o
  13   2  11       27.18       21.06    131.74 o
  14   2  11     2211.79     2804.55    225.23 o
  15   2  11     1620.36     2118.56    171.90 o
  16   2  11      466.64      718.43    264.35 o
  17   2  11      534.45      742.48    232.37 o
  18   2  11      155.74      246.69    185.76 o
  19   2  11      565.98      323.57    434.28 o
   1   3  11     4835.33     4916.17    102.35 o
   2   3  11    35556.61    35490.29    330.70 o
   3   3  11     5941.38     6011.20    182.75 o
   4   3  11    15766.32    16250.30    186.38 o
   5   3  11        0.19       90.41     49.93 o
   6   3  11     8507.48     8008.24    115.63 o
   7   3  11     9739.40     9483.74    113.31 o
   8   3  11    21165.11    21086.91    195.06 o
   9   3  11     3560.14     3503.10     61.58 o
  10   3  11       23.40       62.10     83.34 o
  11   3  11     1481.85     1531.86    126.17 o
  12   3  11     3894.94     4099.66    166.26 o
  13   3  11     5680.36     5392.60    216.47 o
  14   3  11      676.06      510.19    133.70 o
  15   3  11      105.87      182.14    139.61 o
  16   3  11     1205.07     1405.43    301.88 o
  17   3  11     1268.48     1018.48    170.43 o
  18   3  11     1051.45      981.77    172.98 o
   0   4  11   108476.59   111726.13   1241.93 o
   1   4  11    18033.58    17509.11    196.42 o
   2   4  11     3059.53     3411.47     84.58 o
   3   4  11     2598.60     2553.71     94.97 o
   4   4  11    20909.55    20608.26    210.04 o
   5   4  11    26844.18    26442.30    264.06 o
   6   4  11    14319.08    14841.90    192.49 o
   7   4  11      924.00     1179.18     69.98 o
   8   4  11     1264.75     1417.56     68.99 o
   9   4  11     5970.48     5615.91    104.59 o
  10   4  11    18318.62    17698.12    159.64 o
  11   4  11     3801.66     3210.49    234.97 o
  12   4  11      328.38      522.50    110.83 o
  13   4  11      642.90      693.39    124.35 o
  14   4  11     3857.93     4316.79    308.92 o
  15   4  11     2637.71     2557.66    173.54 o
  16   4  11     2424.67     3118.61    198.44 o
  17   4  11      363.86      342.74    148.55 o
  18   4  11      505.36      755.55    171.42 o
   1   5  11    12118.77    12261.58    156.50 o
   2   5  11    30179.19    30280.44    263.54 o
   3   5  11    29542.52    29369.48    289.99 o
   4   5  11    13587.85    14325.67    185.04 o
   5   5  11      134.15       60.43     61.39 o
   6   5  11    18170.72    17775.41    212.57 o
   7   5  11    22420.31    21318.27    242.26 o
   8   5  11    31176.87    31207.10    334.67 o
   9   5  11     4784.59     5071.11    110.15 o
  10   5  11      335.51      339.23     52.63 o
  11   5  11     4284.19     4048.18    132.32 o
  12   5  11     9521.37     9092.17    257.15 o
  13   5  11     9634.48     9013.45    237.53 o
  14   5  11     2726.99     2511.85    177.99 o
  15   5  11      171.70      182.40    123.38 o
  16   5  11     3180.29     3596.04    210.41 o
  17   5  11     2078.82     2491.83    259.09 o
  18   5  11     2419.39     2446.81    203.88 o
   0   6  11    62572.71    62387.66    888.20 o
   1   6  11    38378.61    38619.99    417.41 o
   2   6  11     5436.79     5829.26    126.73 o
   3   6  11     3124.76     2927.14    150.08 o
   4   6  11    26055.57    25525.51    311.53 o
   5   6  11    29736.01    29929.53    312.76 o
   6   6  11    23274.57    23862.24    286.76 o
   7   6  11     1150.63     1899.39    145.79 o
   8   6  11     3056.72     2872.25    112.73 o
   9   6  11    14372.42    13934.51    187.59 o
  10   6  11    17668.99    18357.92    212.66 o
  11   6  11     7578.38     7481.41    127.14 o
  12   6  11      527.54      410.46     46.43 o
  13   6  11     1056.26     1070.83     66.90 o
  14   6  11     6759.24     7026.46    342.99 o
  15   6  11     3641.16     3470.84    203.28 o
  16   6  11     3258.16     4014.98    234.53 o
  17   6  11      422.75      148.40    132.71 o
  18   6  11     1405.58     1686.92    243.27 o
   1   7  11    15134.49    15375.42    194.40 o
   2   7  11    37511.52    36496.76    401.80 o
   3   7  11    27506.68    27656.58    325.11 o
   4   7  11    14597.16    14666.72    186.56 o
   5   7  11       85.98       89.34     57.55 o
   6   7  11    19169.54    19000.10    272.36 o
   7   7  11    20828.19    20407.99    263.34 o
   8   7  11    22595.08    22841.90    280.51 o
   9   7  11     9060.73     9394.72    164.37 o
  10   7  11     1244.18     1479.63    131.68 o
  11   7  11     2549.36     2802.06     92.11 o
  12   7  11    14655.75    14834.38    203.99 o
  13   7  11     7122.36     6558.31    187.00 o
  14   7  11     1790.31     2056.15    158.70 o
  15   7  11        2.37      203.11    151.18 o
  16   7  11     4276.66     4948.20    240.57 o
  17   7  11     2783.12     3100.18    235.85 o
   0   8  11    44875.41    44378.64    777.15 o
   1   8  11    20127.63    20117.76    262.60 o
   2   8  11     1493.20     1934.88    108.55 o
   3   8  11     1131.48     1149.69     71.54 o
   4   8  11    29581.30    29035.19    330.99 o
   5   8  11    15750.69    15344.40    299.56 o
   6   8  11    14451.91    14263.16    203.10 o
   7   8  11     3419.41     3369.97    133.59 o
   8   8  11     6164.05     5914.26    164.46 o
   9   8  11     8544.68     8748.72    266.46 o
  10   8  11    15150.78    16001.94    292.25 o
  11   8  11     7018.53     7299.13    177.80 o
  12   8  11      196.01      217.29     82.43 o
  13   8  11      359.93      525.62     80.15 o
  14   8  11     7707.24     8468.21    377.85 o
  15   8  11     4030.47     4311.04    359.81 o
  16   8  11     3034.61     3143.15    230.30 o
  17   8  11      412.19      502.17    238.01 o
   1   9  11     2260.54     2337.58    129.48 o
   2   9  11    20698.83    20541.00    305.10 o
   3   9  11    14403.06    14332.51    230.64 o
   4   9  11     5428.92     5535.50    199.43 o
   5   9  11       31.86      199.50     73.39 o
   6   9  11    11246.40    11009.22    175.99 o
   7   9  11    11865.48    11120.17    287.10 o
   8   9  11    19690.33    19195.42    208.72 o
   9   9  11     5389.02     4747.86    166.14 o
  10   9  11      578.48      559.44     98.76 o
  11   9  11     2629.40     3143.63    129.93 o
  12   9  11    12339.53    12927.72    271.64 o
  13   9  11     7571.09     7368.82    198.55 o
  14   9  11     1896.37     1857.67    213.64 o
  15   9  11       41.55      136.26    147.70 o
  16   9  11     3623.03     4203.49    298.67 o
   0  10  11    32267.84    31948.27    854.97 o
   1  10  11    11319.26    11932.95    203.53 o
   2  10  11      698.77      772.32    103.03 o
   3  10  11     1428.08     1638.61    116.28 o
   4  10  11     8596.12     8956.42    167.05 o
   5  10  11    12527.05    12361.48    219.42 o
   6  10  11    12297.56    11945.86    181.28 o
   7  10  11      796.99      904.88     93.12 o
   8  10  11     1895.44     1877.69     81.28 o
   9  10  11     5280.10     5354.22    113.98 o
  10  10  11    14051.27    13859.19    269.35 o
  11  10  11     3960.04     3875.10    192.14 o
  12  10  11      175.77       61.28    101.21 o
  13  10  11      318.44      364.60    123.63 o
  14  10  11     5463.78     5691.74    308.53 o
  15  10  11     3185.45     3211.59    294.08 o
   1  11  11     1906.22     1986.11    148.88 o
   2  11  11    23788.81    22832.02    312.36 o
   3  11  11    13039.63    12446.10    206.15 o
   4  11  11     4556.56     4948.91    226.92 o
   5  11  11      386.93      319.71     79.33 o
   6  11  11     5356.47     4921.24    157.01 o
   7  11  11     8236.23     8635.52    208.38 o
   8  11  11    10937.49    11198.45    259.81 o
   9  11  11     2168.77     2439.44    219.39 o
  10  11  11       35.17       13.24     76.65 o
  11  11  11     2786.97     2991.22    133.32 o
  12  11  11     5082.01     5405.99    174.22 o
  13  11  11     4009.05     3904.77    156.19 o
  14  11  11     1076.96     1203.47    214.16 o
   0  12  11    17742.32    17377.45    409.94 o
   1  12  11     6827.29     6914.92    210.28 o
   2  12  11      382.21      558.74    102.87 o
   3  12  11     1541.91     1719.35    144.31 o
   4  12  11     7767.46     7626.13    181.98 o
   5  12  11    10274.84     9826.08    255.60 o
   6  12  11     6615.82     6796.33    158.64 o
   7  12  11      512.72      555.51     90.40 o
   8  12  11     2298.67     2534.14    163.72 o
   9  12  11     2453.30     2581.76    171.32 o
  10  12  11     5007.19     5495.76    209.98 o
  11  12  11      890.28      971.37    111.12 o
  12  12  11       72.43       84.66    101.58 o
  13  12  11      196.07      319.67    118.58 o
   1  13  11     1562.06     1774.20    190.59 o
   2  13  11     5745.56     5812.47    280.36 o
   3  13  11     4918.70     5052.06    186.04 o
   4  13  11     1521.70     1616.04    121.73 o
   5  13  11      188.47      199.00    117.45 o
   6  13  11     1941.76     1908.54    125.68 o
   7  13  11     2383.40     2625.96    164.18 o
   8  13  11     3153.24     3364.35    216.05 o
   9  13  11      745.98      832.63    149.14 o
  10  13  11       52.77       13.65    111.79 o
  11  13  11     1298.80     1966.06    240.88 o
  12  13  11     2238.96     2622.04    222.07 o
   0  14  11     2481.51     2623.67    267.32 o
   1  14  11     1424.05     1492.82    135.76 o
   2  14  11      163.21      292.66    134.88 o
   3  14  11      377.97      359.66    115.30 o
   4  14  11      854.16      791.27    121.55 o
   5  14  11     1304.61     1231.95    145.00 o
   6  14  11     1747.57     2200.51    149.00 o
   7  14  11      305.17      283.73    104.75 o
   8  14  11      424.34      318.96    133.49 o
   9  14  11      313.48      566.25    143.11 o
  10  14  11      933.48      693.53    159.52 o
  11  14  11      326.72      575.95    153.07 o
   1  15  11       13.59       13.81    118.91 o
   2  15  11      456.16      423.44    140.25 o
   3  15  11      224.59       49.36    125.08 o
   4  15  11      275.36      301.55    117.53 o
   5  15  11       78.94      310.66    136.27 o
   6  15  11       61.72       47.72    113.78 o
   7  15  11       55.35      240.75    144.26 o
   8  15  11      366.80      206.37    170.58 o
   9  15  11      228.08      248.56    173.31 o
   0  16  11      100.33       42.51    202.89 o
   1  16  11      129.96       90.36    132.76 o
   2  16  11        7.93       87.88    134.70 o
   3  16  11       16.97      -12.75    143.10 o
   4  16  11        0.29       -0.26    105.54 o
   5  16  11       57.06      281.48    136.84 o
   6  16  11      127.63       85.26    184.33 o
   7  16  11       37.05      -40.46    271.53 o
   1  17  11      182.56      -66.76    126.12 o
   2  17  11       58.53      -86.89    127.70 o
   0   0  12     5556.12     5643.84    166.27 o
   1   0  12    92847.07    93501.64   1194.16 o
   2   0  12     1992.41     2050.24    101.60 o
   3   0  12    14751.60    14591.81    281.63 o
   4   0  12       28.42       49.78     79.98 o
   5   0  12    96814.53    96768.57   1472.07 o
   6   0  12     3895.12     4085.92    155.09 o
   7   0  12     6094.12     6590.18    131.16 o
   8   0  12      161.18      278.08     86.51 o
   9   0  12    55477.43    53363.65    776.24 o
  10   0  12       15.24       22.45     60.08 o
  11   0  12    29366.31    28597.62    561.95 o
  12   0  12     1189.29      755.38    206.25 o
  13   0  12     3571.19     3756.32    284.79 o
  14   0  12     1059.35     2093.13    815.57 o
  15   0  12    21182.53    20405.70   1145.57 o
  16   0  12      265.36      -48.12    416.03 o
  17   0  12      601.67     -247.50    754.28 o
  18   0  12       99.34      278.14    487.93 o
   1   1  12    60554.27    60818.61    554.33 o
   2   1  12       39.02      122.15     45.79 o
   3   1  12   106618.77   105189.84    943.44 o
   4   1  12     2083.29     2416.77     70.59 o
   5   1  12       52.70      113.07     82.19 o
   6   1  12       25.65      121.32     60.68 o
   7   1  12    83212.73    81228.23    789.60 o
   8   1  12       29.55      101.83     48.63 o
   9   1  12    14193.45    14023.90    182.58 o
  10   1  12     2473.06     2654.61    266.40 o
  11   1  12    11223.72    10595.70    319.92 o
  12   1  12      150.99      113.77    114.09 o
  13   1  12    17562.68    16535.91    328.80 o
  14   1  12      304.14      110.88    113.77 o
  15   1  12       32.70      245.68    206.91 o
  16   1  12      146.94      312.51    136.15 o
  17   1  12    10942.97    11722.82    567.06 o
  18   1  12      153.84       73.63    292.10 o
   0   2  12     1983.03     2107.19    216.04 o
   1   2  12    63252.77    61540.53    582.02 o
   2   2  12      596.28      779.52     68.42 o
   3   2  12     6260.56     5676.91    157.13 o
   4   2  12     1487.01     1502.69     79.81 o
   5   2  12    65654.47    63391.00    576.25 o
   6   2  12      791.48      887.00     60.49 o
   7   2  12     5470.18     5817.05     88.77 o
   8   2  12      198.77      178.93     53.74 o
   9   2  12    48892.93    46942.38    410.98 o
  10   2  12      666.70      498.17    141.35 o
  11   2  12    28931.17    28450.21    469.71 o
  12   2  12      354.51       33.58    183.38 o
  13   2  12     5780.24     5776.18    295.88 o
  14   2  12       13.45      155.85    140.03 o
  15   2  12    19346.22    18867.83    525.98 o
  16   2  12      130.06       38.73    227.47 o
  17   2  12      604.87      696.91    275.15 o
  18   2  12       95.58      -17.96    142.21 o
   1   3  12    27553.50    27682.93    261.37 o
   2   3  12     1012.81     1296.78     59.98 o
   3   3  12    68028.28    66950.77    655.14 o
   4   3  12      745.82      915.54     79.70 o
   5   3  12      576.72      628.61     71.91 o
   6   3  12     1994.57     1824.16     85.51 o
   7   3  12    46361.59    45704.32    427.65 o
   8   3  12       60.60      135.51     42.24 o
   9   3  12     8864.18     9005.49    125.14 o
  10   3  12      969.58      859.13     41.52 o
  11   3  12     6386.31     6363.36    312.38 o
  12   3  12      469.32      398.85    115.49 o
  13   3  12    15909.00    15583.62    379.39 o
  14   3  12       29.21      121.64    116.98 o
  15   3  12       28.67      177.98    125.47 o
  16   3  12       67.74      138.55    231.12 o
  17   3  12     8268.26     8507.72    466.89 o
  18   3  12       11.37      405.19    206.86 o
   0   4  12      772.68     1018.28     94.27 o
   1   4  12    26386.21    25429.89    277.30 o
   2   4  12      185.11      219.70     55.53 o
   3   4  12     2286.20     2250.48     91.79 o
   4   4  12     1845.97     1970.76     79.24 o
   5   4  12    40112.05    38616.77    375.75 o
   6   4  12      431.98      490.83     63.31 o
   7   4  12     6738.57     6906.66    185.00 o
   8   4  12      151.35       79.29     46.08 o
   9   4  12    18823.21    17801.75    186.34 o
  10   4  12      694.59      634.50     49.37 o
  11   4  12    13208.44    12562.40    352.56 o
  12   4  12      295.00      512.21    109.28 o
  13   4  12     1436.18     2473.00    338.91 o
  14   4  12      406.54      389.01    133.54 o
  15   4  12     9451.01    10191.13    277.80 o
  16   4  12       32.58      157.99    147.23 o
  17   4  12      494.51      484.46    171.95 o
  18   4  12       36.38       14.40    146.69 o
   1   5  12    12572.38    12416.03    144.16 o
   2   5  12     2950.48     3250.63    113.70 o
   3   5  12    18179.31    18299.00    199.52 o
   4   5  12        8.77       90.34     59.50 o
   5   5  12       74.59      144.03     59.08 o
   6   5  12        0.43       69.49     54.80 o
   7   5  12    11504.91    11382.96    157.29 o
   8   5  12      183.05      213.27     60.16 o
   9   5  12     8831.47     9084.63    185.51 o
  10   5  12        2.05       -2.06     39.83 o
  11   5  12     3137.26     3258.94    121.07 o
  12   5  12      187.78      176.65     48.06 o
  13   5  12     6287.01     6389.15    204.42 o
  14   5  12       20.60      108.50    123.02 o
  15   5  12        1.75      120.49    123.32 o
  16   5  12      143.54       94.99    153.68 o
  17   5  12     2613.65     3336.92    221.35 o
   0   6  12     1048.20     1324.22    147.50 o
   1   6  12     8343.85     8119.77    146.22 o
   2   6  12      826.75      814.06     76.70 o
   3   6  12     1238.54     1098.72    116.48 o
   4   6  12     1090.79     1412.07    118.08 o
   5   6  12    12762.42    13025.76    189.42 o
   6   6  12        2.45       45.86     62.08 o
   7   6  12     1257.48     1357.77     90.85 o
   8   6  12      138.08      328.21     94.45 o
   9   6  12     6608.20     7097.69    181.97 o
  10   6  12      291.07      321.73     53.85 o
  11   6  12     1644.35     1976.02    100.70 o
  12   6  12       47.74       80.83     42.02 o
  13   6  12      129.74      158.13     51.40 o
  14   6  12        0.09      117.69    141.28 o
  15   6  12     2562.79     3103.79    198.98 o
  16   6  12      115.20      157.05    131.08 o
  17   6  12       87.03      158.45    146.02 o
   1   7  12     4424.28     4250.68    138.54 o
   2   7  12      906.63      673.44     89.91 o
   3   7  12     5870.37     5888.57    236.49 o
   4   7  12       34.28       60.65     42.53 o
   5   7  12        3.04       71.28     76.77 o
   6   7  12      238.13      282.32     81.70 o
   7   7  12     1394.70     1894.98    114.05 o
   8   7  12        7.20       -1.27     64.96 o
   9   7  12      210.62      210.46     95.63 o
  10   7  12      117.78      138.99     60.86 o
  11   7  12      570.49      605.16     78.33 o
  12   7  12        3.95       49.44     64.02 o
  13   7  12      121.48      176.15     63.99 o
  14   7  12       70.33       18.54    124.08 o
  15   7  12       41.83      135.07    136.60 o
  16   7  12       57.14      267.79    185.49 o
  17   7  12       85.31      703.27    272.03 o
   0   8  12      765.58     1133.77    113.00 o
   1   8  12        0.28      -14.97     62.70 o
   2   8  12      844.80      772.83     75.40 o
   3   8  12      102.67       78.25     78.00 o
   4   8  12       88.02       28.78     63.79 o
   5   8  12        1.54      -15.30     66.82 o
   6   8  12      240.41      490.28    114.25 o
   7   8  12        1.95       42.33     91.01 o
   8   8  12      847.21      657.91    119.92 o
   9   8  12        0.50      137.88    102.68 o
  10   8  12      114.40       80.38     77.01 o
  11   8  12       13.84       39.71     76.52 o
  12   8  12      134.18      115.19     76.88 o
  13   8  12       14.30      140.82     80.91 o
  14   8  12       20.90       13.80    122.46 o
  15   8  12        8.58       33.82    142.57 o
  16   8  12       33.07     -100.30    142.11 o
   1   9  12     4408.72     4495.64    136.46 o
   2   9  12     2468.41     2582.98     99.34 o
   3   9  12     3401.94     3915.48    124.22 o
   4   9  12       14.95       39.69     72.62 o
   5   9  12       81.73      134.67     92.02 o
   6   9  12       68.20       27.54     53.54 o
   7   9  12     1927.32     2168.10    131.52 o
   8   9  12      333.77      323.06     98.29 o
   9   9  12      479.18      592.56     99.30 o
  10   9  12       41.01       54.75     78.42 o
  11   9  12      229.93      294.91    118.64 o
  12   9  12      243.55      218.57    104.47 o
  13   9  12      639.10      365.65    115.07 o
  14   9  12        4.97      -49.79    148.94 o
  15   9  12       12.06     -166.87    166.87 o
   0  10  12      384.87      226.48    141.19 o
   1  10  12     5764.34     6415.59    326.58 o
   2  10  12       22.12      116.04     70.84 o
   3  10  12      110.13      170.10     77.51 o
   4  10  12        1.81       -2.10     80.56 o
   5  10  12     7262.83     7622.98    214.04 o
   6  10  12     1003.34     1048.02     71.71 o
   7  10  12     1857.89     1965.63     90.11 o
   8  10  12        5.38       49.90     40.39 o
   9  10  12     2755.71     3128.46    161.88 o
  10  10  12       13.23      118.12    114.16 o
  11  10  12     2891.74     2955.34    159.99 o
  12  10  12       44.71      -56.04     83.40 o
  13  10  12      153.74      208.20    108.98 o
  14  10  12        8.34     -145.99    172.71 o
  15  10  12     1145.50      850.05    221.51 o
   1  11  12     4368.24     4433.81    157.99 o
   2  11  12      169.50      221.96    106.45 o
   3  11  12    11630.04    11446.78    219.64 o
   4  11  12      253.83      329.82     84.37 o
   5  11  12       10.10      110.03     93.45 o
   6  11  12        0.56     -102.68    102.68 o
   7  11  12     8747.24     8132.44    150.96 o
   8  11  12       63.43      165.77    123.92 o
   9  11  12     3109.66     2939.82    252.92 o
  10  11  12      342.30      356.66    110.83 o
  11  11  12      844.83      866.94    142.54 o
  12  11  12       66.45       22.10    108.52 o
  13  11  12     3009.22     2872.67    192.04 o
  14  11  12      196.76      347.16    205.77 o
   0  12  12        5.39      395.67    183.86 o
   1  12  12    10232.13    10546.77    237.68 o
   2  12  12       77.41      163.98     99.95 o
   3  12  12     1010.23     1017.31    127.97 o
   4  12  12        5.32      -76.09    102.82 o
   5  12  12    13110.73    12752.01    248.35 o
   6  12  12      299.03      322.60    109.39 o
   7  12  12      440.11      510.36    104.43 o
   8  12  12        4.25      290.75    121.78 o
   9  12  12     6784.72     6663.88    314.93 o
  10  12  12        3.07       40.33    106.30 o
  11  12  12     4584.42     4472.84    212.18 o
  12  12  12      131.52      147.70    117.90 o
  13  12  12      606.82     1197.43    248.79 o
   1  13  12     7848.07     8132.38    203.87 o
   2  13  12       16.60        3.89     93.14 o
   3  13  12    21740.36    21117.28    385.15 o
   4  13  12       85.18      129.85     96.18 o
   5  13  12      146.08      194.01     88.45 o
   6  13  12      179.29      -85.78     98.99 o
   7  13  12    12995.08    12636.32    330.11 o
   8  13  12      145.12      115.65    136.84 o
   9  13  12     3111.44     3145.78    260.05 o
  10  13  12        5.47       31.62    115.51 o
  11  13  12     2714.30     2716.84    162.13 o
   0  14  12      287.57      223.39    174.10 o
   1  14  12    13745.80    13788.40    301.47 o
   2  14  12       18.64      119.01    116.88 o
   3  14  12     1269.83     1195.48    130.06 o
   4  14  12      213.05      287.74    119.36 o
   5  14  12    16273.83    16403.90    317.42 o
   6  14  12       88.69       66.45    131.61 o
   7  14  12     1167.33     1126.55    190.24 o
   8  14  12        3.98      113.48    125.09 o
   9  14  12     8396.45     8288.10    275.56 o
  10  14  12       21.01      131.16    192.55 o
   1  15  12     6125.38     6663.81    249.90 o
   2  15  12       70.52      -30.53    126.62 o
   3  15  12    16326.31    15985.95    428.75 o
   4  15  12       69.12      113.71    114.62 o
   5  15  12        2.48       18.93    136.15 o
   6  15  12        3.17      -81.47    136.20 o
   7  15  12    11852.87    12181.09    457.74 o
   8  15  12       35.69      191.46    161.18 o
   0  16  12       18.23      -89.27    171.14 o
   1  16  12     9452.39     8920.39    291.11 o
   2  16  12       13.21      -10.40    139.90 o
   3  16  12     1449.77     1787.44    161.15 o
   4  16  12        3.17      -87.43    112.75 o
   5  16  12    11174.56    10884.14    376.18 o
   1   1  13     4497.11     4758.19    136.76 o
   2   1  13     1130.66     1373.57     86.18 o
   3   1  13     4901.03     5074.92    112.69 o
   4   1  13      267.39      302.02     36.12 o
   5   1  13      521.72      534.27     67.40 o
   6   1  13      457.54      730.86    127.05 o
   7   1  13     1045.81     1172.89     57.99 o
   8   1  13     1491.54     1423.22     68.67 o
   9   1  13      289.30      278.90     33.64 o
  10   1  13        0.75      135.59    108.09 o
  11   1  13      182.39      104.09    129.28 o
  12   1  13      745.16     1146.73    142.98 o
  13   1  13       86.78      159.54    142.03 o
  14   1  13      195.35       66.19    108.19 o
  15   1  13       34.84        7.72    238.34 o
  16   1  13      186.88      138.32    369.95 o
  17   1  13      200.85      252.21    376.68 o
  18   1  13      373.98      398.61    306.11 o
   0   2  13     1253.07     1656.92     95.85 o
   1   2  13     6671.27     6850.32    119.16 o
   2   2  13     1022.22     1192.22     67.31 o
   3   2  13      325.94      344.80     58.47 o
   4   2  13     1173.10     1327.72     82.15 o
   5   2  13     6160.47     6160.63    146.17 o
   6   2  13     7089.24     7329.45    128.46 o
   7   2  13      439.12      403.93    106.45 o
   8   2  13     1153.44     1305.61     60.91 o
   9   2  13     4876.93     5027.02    134.82 o
  10   2  13     1625.56     1780.61    156.71 o
  11   2  13      636.69      778.53    128.52 o
  12   2  13      376.77      541.12    178.23 o
  13   2  13      906.35      677.57    188.09 o
  14   2  13     2103.91     2571.26    232.38 o
  15   2  13      500.65      348.14    133.40 o
  16   2  13     2105.49     1701.43    435.67 o
  17   2  13       84.25       11.60    202.30 o
  18   2  13      216.27      428.29    272.17 o
   1   3  13     7628.97     7886.39    128.51 o
   2   3  13     8157.51     8343.79    114.69 o
   3   3  13     7707.52     7944.62    156.24 o
   4   3  13     4605.50     5061.35    149.95 o
   5   3  13      674.26      568.38     76.62 o
   6   3  13     3479.13     3476.70    203.90 o
   7   3  13     9169.47     9448.44    190.98 o
   8   3  13     8281.34     8053.95    180.71 o
   9   3  13     1203.27     1238.00     61.83 o
  10   3  13        6.38      125.86     57.53 o
  11   3  13      844.52      946.44    112.86 o
  12   3  13     6326.67     5935.93    210.26 o
  13   3  13     1156.41     1321.45    158.26 o
  14   3  13     1313.87     1129.27    252.47 o
  15   3  13      143.76      131.26    245.09 o
  16   3  13      951.69     1085.73    214.60 o
  17   3  13      988.23     1242.05    303.65 o
  18   3  13     1806.05     2772.70    573.53 o
   0   4  13    26959.51    27343.00    353.44 o
   1   4  13    10063.39    10281.76    184.54 o
   2   4  13     1938.70     2235.27    101.97 o
   3   4  13      967.42     1217.30     98.99 o
   4   4  13    18119.27    17874.24    234.79 o
   5   4  13    12420.97    12557.91    167.76 o
   6   4  13    14020.77    14518.67    194.26 o
   7   4  13      136.30      135.47     61.37 o
   8   4  13     2333.16     2302.99     87.45 o
   9   4  13     4949.12     5279.46     98.84 o
  10   4  13     8969.49     8847.41    145.50 o
  11   4  13     1529.94     1408.09    190.02 o
  12   4  13     1131.02     1104.44    138.25 o
  13   4  13      936.95     1041.20    142.96 o
  14   4  13     4753.69     4813.53    274.96 o
  15   4  13     1195.49     1288.57    168.40 o
  16   4  13     2178.90     2423.34    213.01 o
  17   4  13       11.83      240.53    204.72 o
   1   5  13     4650.77     4836.84    150.94 o
   2   5  13    36294.90    37111.98    357.43 o
   3   5  13    10291.48    10291.46    167.54 o
   4   5  13     8974.12     9795.73    168.35 o
   5   5  13       58.24      139.13     74.18 o
   6   5  13    13856.83    13395.38    189.61 o
   7   5  13     8234.54     8199.33    148.90 o
   8   5  13    17848.16    17601.48    217.57 o
   9   5  13     2455.18     2600.04     76.75 o
  10   5  13        7.19       52.22     49.98 o
  11   5  13     1659.81     1920.05    112.95 o
  12   5  13    12557.32    12388.79    265.17 o
  13   5  13     4605.32     4540.59    214.01 o
  14   5  13     2179.47     1940.62    173.16 o
  15   5  13       10.34      154.45    136.19 o
  16   5  13     1619.84     2547.33    344.92 o
  17   5  13     2735.70     3022.45    275.73 o
   0   6  13    53977.63    53287.77    688.35 o
   1   6  13    13289.33    13290.92    180.98 o
   2   6  13     6279.54     6843.97    168.62 o
   3   6  13      455.95      331.13     72.42 o
   4   6  13    18086.74    17924.10    235.01 o
   5   6  13     9554.48     9405.11    191.55 o
   6   6  13    24709.59    24395.45    637.41 o
   7   6  13     1377.16     1547.22    102.13 o
   8   6  13     2544.43     2377.48     90.55 o
   9   6  13     4555.81     4894.07    181.45 o
  10   6  13    23572.02    22962.92    244.43 o
  11   6  13     4427.61     4646.04    157.54 o
  12   6  13     1374.71     1309.97    109.74 o
  13   6  13      526.61      497.84    148.06 o
  14   6  13     7559.62     7192.57    264.20 o
  15   6  13     2992.84     3039.51    285.98 o
  16   6  13     2851.15     2687.89    205.35 o
  17   6  13      138.72     -168.13    170.37 o
   1   7  13     3455.57     3557.70    138.35 o
   2   7  13    45406.47    46255.20    494.39 o
   3   7  13     3891.22     3964.11    103.74 o
   4   7  13     7137.77     7586.30    178.66 o
   5   7  13        4.84      -52.31     86.31 o
   6   7  13    12486.82    12190.92    243.69 o
   7   7  13    13593.70    13171.90    208.92 o
   8   7  13    27693.60    27784.93    368.65 o
   9   7  13     3939.88     3770.21    135.56 o
  10   7  13       11.04       57.69     56.60 o
  11   7  13     3401.37     3441.95    142.38 o
  12   7  13    12340.80    11725.63    225.74 o
  13   7  13     5223.72     5524.50    277.35 o
  14   7  13     2146.04     1825.86    183.79 o
  15   7  13       27.73       98.75    139.74 o
  16   7  13     1909.85     2723.93    247.57 o
   0   8  13    51542.34    50547.79    778.25 o
   1   8  13    12809.80    13022.81    323.81 o
   2   8  13     5481.94     5579.06    169.86 o
   3   8  13     2696.20     2639.31    116.21 o
   4   8  13    20154.02    19539.72    233.62 o
   5   8  13    12049.79    11931.72    231.53 o
   6   8  13    15579.89    15459.74    250.80 o
   7   8  13     1168.33     1361.83    127.42 o
   8   8  13     2898.52     3032.01    163.55 o
   9   8  13     6137.22     6837.90    191.87 o
  10   8  13    18321.70    18316.09    291.82 o
  11   8  13     3461.60     3860.01    216.72 o
  12   8  13     1250.10     1154.00    138.58 o
  13   8  13      530.88      433.81    161.26 o
  14   8  13     5839.93     6486.11    284.19 o
  15   8  13     2995.43     3382.96    250.46 o
  16   8  13     3633.13     3602.55    459.70 o
   1   9  13     7950.04     7767.73    199.05 o
   2   9  13    22986.94    22847.11    298.85 o
   3   9  13    12707.22    11838.79    199.60 o
   4   9  13    11255.92    11157.39    221.50 o
   5   9  13       13.21       89.17     76.62 o
   6   9  13     8761.63     8802.10    239.74 o
   7   9  13    12452.76    12283.22    284.44 o
   8   9  13    20369.56    20505.79    328.86 o
   9   9  13     1797.41     2214.21    164.18 o
  10   9  13       46.93       37.00     82.95 o
  11   9  13     3316.54     3941.45    161.50 o
  12   9  13    10268.70    10613.63    214.62 o
  13   9  13     2867.82     3783.94    254.48 o
  14   9  13     3405.31     3528.26    303.42 o
  15   9  13       62.20      -12.00    178.17 o
   0  10  13    20680.86    22270.13    484.44 o
   1  10  13    10523.74    10358.63    302.54 o
   2  10  13     5065.89     5040.88    171.04 o
   3  10  13     1319.25     1515.20    146.40 o
   4  10  13    15681.29    15221.24    249.40 o
   5  10  13    11338.56    10687.47    196.79 o
   6  10  13    15084.42    13880.35    499.40 o
   7  10  13      184.67      -58.87     93.61 o
   8  10  13      460.34      497.27    128.63 o
   9  10  13     6297.43     6483.03    221.73 o
  10  10  13    13062.89    13205.20    270.42 o
  11  10  13     1949.03     2382.36    141.52 o
  12  10  13     1642.52     1376.52    127.27 o
  13  10  13     1279.98     1063.88    198.32 o
  14  10  13     3551.86     4367.72    306.19 o
   1  11  13     3521.29     3521.23    143.23 o
   2  11  13    16195.12    15903.07    289.70 o
   3  11  13     5745.90     5954.64    174.00 o
   4  11  13     7329.52     7600.16    332.46 o
   5  11  13      211.08      183.74     90.31 o
   6  11  13     5235.85     5519.14    217.37 o
   7  11  13     7408.57     7264.89    242.04 o
   8  11  13     9774.31     9219.25    387.12 o
   9  11  13      724.41      694.73    135.05 o
  10  11  13        3.68      113.70    111.41 o
  11  11  13     2276.14     2448.52    162.44 o
  12  11  13     5371.16     5734.40    236.50 o
  13  11  13     1692.05     2452.14    375.14 o
   0  12  13    10888.88    11120.93    386.55 o
   1  12  13     2179.83     2062.34    147.22 o
   2  12  13     1566.49     1367.19    113.41 o
   3  12  13     1053.23     1092.05    112.34 o
   4  12  13     9809.89     9281.59    187.50 o
   5  12  13     3785.95     4045.55    201.06 o
   6  12  13     4959.68     5025.21    245.26 o
   7  12  13       28.53       71.68    130.21 o
   8  12  13      546.12      629.87    166.52 o
   9  12  13     2351.81     2450.08    191.15 o
  10  12  13     3929.00     4551.72    212.86 o
  11  12  13      774.75      784.48    149.20 o
  12  12  13      137.15      346.30    115.94 o
   1  13  13     1258.14     1382.41    137.55 o
   2  13  13     3858.22     4171.51    168.09 o
   3  13  13     1274.62     1416.71    141.48 o
   4  13  13      959.09     1028.16    156.51 o
   5  13  13       68.31        7.35     82.50 o
   6  13  13     1261.67     1261.77    170.94 o
   7  13  13     1459.01     1240.05    198.03 o
   8  13  13     3764.56     4211.22    262.89 o
   9  13  13      315.02      690.55    153.84 o
  10  13  13       85.54       31.00    131.09 o
  11  13  13      605.45      442.04    154.60 o
   0  14  13     2218.13     2321.32    299.06 o
   1  14  13      991.82      986.98    138.11 o
   2  14  13      143.73       43.17    142.56 o
   3  14  13      120.58      207.96    129.23 o
   4  14  13     2301.78     2395.61    148.89 o
   5  14  13      520.04      607.92    177.97 o
   6  14  13     1051.04      675.46    171.67 o
   7  14  13       80.64       72.07    132.23 o
   8  14  13       22.78      382.33    186.06 o
   9  14  13      410.49      974.54    229.07 o
   1  15  13      236.44      224.66    139.25 o
   2  15  13      570.42      689.90    186.06 o
   3  15  13       55.14       43.78    112.02 o
   4  15  13       88.07      118.87    148.84 o
   5  15  13       13.61      -46.68    165.11 o
   6  15  13      120.16      260.02    184.59 o
   7  15  13      322.45      369.70    171.02 o
   0  16  13        2.97       57.03    168.35 o
   1  16  13       12.96       69.13    133.73 o
   2  16  13        4.93      117.57    166.47 o
   3  16  13       13.70      173.72    226.29 o
   0   0  14    98056.38    98518.05   1563.42 o
   1   0  14     9662.23     9950.44    181.07 o
   2   0  14     3058.65     3237.09    119.43 o
   3   0  14      834.72     1025.77    145.79 o
   4   0  14    46099.46    46047.41    788.13 o
   5   0  14    12975.43    12940.01    279.54 o
   6   0  14    33731.52    33796.55    397.99 o
   7   0  14     1434.46     1650.99     67.59 o
   8   0  14    18340.00    17293.66    378.71 o
   9   0  14      142.38      170.15     32.96 o
  10   0  14    49754.21    49132.58    968.78 o
  11   0  14     8822.15     8780.32    629.35 o
  12   0  14     1770.78     3195.86    833.25 o
  13   0  14     1223.57     1095.83    309.18 o
  14   0  14    20073.42    20448.12   1725.42 o
  15   0  14     2464.42     1942.28    553.93 o
  16   0  14     6444.48     5787.90    508.90 o
  17   0  14     1912.24     1216.28    954.64 o
   1   1  14     2160.02     2464.50    174.41 o
   2   1  14    92849.59    92816.02    866.94 o
   3   1  14    10917.58    11412.14    155.57 o
   4   1  14    30599.12    31788.62    321.70 o
   5   1  14     1641.13     1701.67    118.49 o
   6   1  14    31737.75    31332.47    332.98 o
   7   1  14     5383.49     5146.42    155.59 o
   8   1  14    51962.66    51817.69    483.92 o
   9   1  14     9492.34     9095.42     98.31 o
  10   1  14     1069.00     1026.23    129.74 o
  11   1  14      450.30      499.50    127.57 o
  12   1  14    18904.37    18330.56    338.68 o
  13   1  14     4732.02     4175.46    299.11 o
  14   1  14     3740.17     4036.38    277.90 o
  15   1  14      211.56     -105.61    250.45 o
  16   1  14     6650.52     6529.34    566.58 o
  17   1  14      731.54      823.49    297.23 o
   0   2  14   107008.02   107212.05   1533.36 o
   1   2  14     5786.11     6299.05    259.92 o
   2   2  14     8283.25     8518.64    135.90 o
   3   2  14       77.75       84.34     31.97 o
   4   2  14    43891.52    42863.32    461.67 o
   5   2  14     8176.60     8169.96    150.79 o
   6   2  14    35201.76    35441.41    360.77 o
   7   2  14     1489.15     1903.71    173.31 o
   8   2  14     8505.11     8118.91    120.06 o
   9   2  14     1037.11      962.57     78.82 o
  10   2  14    35911.25    33385.49    589.97 o
  11   2  14     5043.52     4811.66    215.13 o
  12   2  14     1540.82     1670.70    228.32 o
  13   2  14        1.53     -163.95    163.95 o
  14   2  14    13425.77    13897.98    365.90 o
  15   2  14     1524.14     1383.27    486.18 o
  16   2  14     5194.97     6791.68    682.59 o
  17   2  14      624.59      306.70    299.67 o
   1   3  14     6052.79     6090.12    123.39 o
   2   3  14    53245.11    53236.67    497.44 o
   3   3  14     9794.50     9897.48    187.76 o
   4   3  14    15797.87    16312.11    230.53 o
   5   3  14      256.30      198.04     75.06 o
   6   3  14    15594.30    15146.66    201.35 o
   7   3  14     7555.92     7630.70    141.04 o
   8   3  14    33000.63    33136.87    325.28 o
   9   3  14     1193.79     1066.43     95.43 o
  10   3  14      178.38      237.79     38.31 o
  11   3  14     1394.83     1491.37    278.30 o
  12   3  14    13559.82    13770.29    633.60 o
  13   3  14     1077.13     1032.93    141.81 o
  14   3  14     3630.09     3354.34    211.05 o
  15   3  14       12.73      -87.34    123.72 o
  16   3  14     3539.00     4088.30    223.27 o
  17   3  14      552.68     1210.83    588.10 o
   0   4  14    28544.26    28758.41    399.01 o
   1   4  14     3756.58     3963.82    104.28 o
   2   4  14     2728.13     2994.64    121.30 o
   3   4  14     1056.82     1181.57     94.78 o
   4   4  14    14903.22    14823.06    312.71 o
   5   4  14     5151.20     5172.85    139.42 o
   6   4  14    18970.70    19233.86    234.49 o
   7   4  14       27.43       73.76     69.55 o
   8   4  14      670.75     1079.25    176.68 o
   9   4  14     2109.70     2178.75     85.43 o
  10   4  14    17120.40    17184.43    177.63 o
  11   4  14     1223.17     1017.07     82.30 o
  12   4  14     1467.04     2068.31    166.89 o
  13   4  14      605.90      714.37    134.44 o
  14   4  14     5660.67     6085.94    287.15 o
  15   4  14     1105.93      797.37    150.74 o
  16   4  14     4214.61     4124.28    217.50 o
  17   4  14      127.76      228.93    222.77 o
   1   5  14     1474.45     1800.88     98.17 o
   2   5  14    18879.81    18252.16    254.93 o
   3   5  14     4440.25     4252.59    183.75 o
   4   5  14     3719.48     3772.49    116.18 o
   5   5  14       52.95       84.96     67.42 o
   6   5  14     1212.77     1436.48     88.65 o
   7   5  14     1783.20     2098.10    127.99 o
   8   5  14    13553.44    13484.22    237.62 o
   9   5  14      685.51      877.22     82.18 o
  10   5  14        1.17       36.27     52.87 o
  11   5  14     1599.53     1639.60     84.07 o
  12   5  14     7193.98     7323.88    330.19 o
  13   5  14     1193.59     1548.53    319.05 o
  14   5  14     1847.95     2260.56    255.43 o
  15   5  14       70.44       82.80    137.56 o
  16   5  14     1369.02     1661.73    241.94 o
   0   6  14     9310.97     9634.40    325.14 o
   1   6  14       28.41       96.43     69.29 o
   2   6  14      582.52      477.52     91.52 o
   3   6  14       29.30        7.88     65.31 o
   4   6  14     8800.28     8456.45    165.06 o
   5   6  14     2595.95     2792.45    117.92 o
   6   6  14     6783.48     6943.68    215.60 o
   7   6  14       14.43       28.34     68.71 o
   8   6  14      816.60      822.35     93.36 o
   9   6  14      316.60      247.86     72.20 o
  10   6  14     4717.92     5059.79    129.20 o
  11   6  14      656.04      504.07     58.26 o
  12   6  14       16.11       38.12     53.16 o
  13   6  14      154.88      265.34    143.17 o
  14   6  14     1426.16     1605.08    186.07 o
  15   6  14      316.23      320.95    142.55 o
  16   6  14      989.20     1141.29    182.69 o
   1   7  14       91.62      103.96     73.85 o
   2   7  14     8399.87     8492.69    193.10 o
   3   7  14      973.05      930.94    110.26 o
   4   7  14      385.26      532.50    106.17 o
   5   7  14      252.04      340.32     84.09 o
   6   7  14     2273.89     2045.67    117.09 o
   7   7  14       32.48       40.72     80.49 o
   8   7  14     1419.63     1851.39    133.64 o
   9   7  14       41.13       61.95     69.75 o
  10   7  14     1025.20      896.29     79.64 o
  11   7  14       23.31      111.99     73.39 o
  12   7  14      743.06      621.92     88.35 o
  13   7  14      112.26      346.33    140.23 o
  14   7  14       37.14      -36.85    119.68 o
  15   7  14        7.67       -7.22    140.75 o
  16   7  14      357.23      810.85    360.02 o
   0   8  14      117.53      114.98    127.95 o
   1   8  14      316.89      463.96     79.74 o
   2   8  14       73.63       73.41     73.95 o
   3   8  14      135.82       47.69     64.02 o
   4   8  14      800.88      817.52    112.06 o
   5   8  14      244.46      429.49     98.66 o
   6   8  14        5.61      -93.21     95.47 o
   7   8  14       59.44       80.58     89.41 o
   8   8  14      874.94      918.06    124.48 o
   9   8  14       51.12       63.36     96.93 o
  10   8  14      200.29      313.19     76.16 o
  11   8  14       51.52       73.90     68.43 o
  12   8  14      160.24       -8.95     72.18 o
  13   8  14        0.13      119.09    148.50 o
  14   8  14      115.57      119.73    139.67 o
  15   8  14       12.15      -18.41    132.97 o
   1   9  14      588.65      595.02     88.06 o
   2   9  14      725.27      892.64     81.56 o
   3   9  14      301.83      502.08     90.03 o
   4   9  14       52.30       92.83     63.06 o
   5   9  14       37.70      202.02    110.42 o
   6   9  14      103.13      195.57    118.24 o
   7   9  14      245.57      323.59    125.17 o
   8   9  14      496.59      465.50    124.02 o
   9   9  14        6.55       65.51    126.51 o
  10   9  14        0.99       80.23     85.27 o
  11   9  14        2.38      134.68     98.17 o
  12   9  14      495.09      378.34     98.84 o
  13   9  14       19.15      111.90    150.99 o
  14   9  14       18.13      -68.06    140.51 o
   0  10  14     5553.91     5694.00    251.42 o
   1  10  14      297.02      237.55     76.46 o
   2  10  14       61.15      176.87     70.34 o
   3  10  14        9.43      -63.95     63.95 o
   4  10  14     3675.85     4072.04    208.34 o
   5  10  14      520.85      416.93     88.72 o
   6  10  14     1552.54     1556.28    129.08 o
   7  10  14       23.16       70.26    100.03 o
   8  10  14     1105.35      961.21    128.02 o
   9  10  14       95.34      324.33    120.52 o
  10  10  14     1696.29     1707.57    156.47 o
  11  10  14      241.28      351.04    103.15 o
  12  10  14        4.78       31.69    101.68 o
  13  10  14       84.40     -107.64    163.99 o
   1  11  14       72.92      216.35     94.91 o
   2  11  14     7357.07     7517.86    203.02 o
   3  11  14       95.70      119.75    109.87 o
   4  11  14     2297.33     2556.45    176.62 o
   5  11  14      161.38      170.17    109.25 o
   6  11  14     4139.45     4221.02    234.21 o
   7  11  14      529.87      513.20    150.36 o
   8  11  14     4170.50     4057.33    190.20 o
   9  11  14      367.19      329.15    114.71 o
  10  11  14       52.14      134.29    102.36 o
  11  11  14      162.56      122.93     97.45 o
  12  11  14     2457.47     2786.10    178.66 o
   0  12  14    12245.93    11689.66    376.38 o
   1  12  14      871.24      916.52    127.51 o
   2  12  14     1960.91     2777.15    197.20 o
   3  12  14      212.40      309.53    115.09 o
   4  12  14     7826.15     7493.77    253.46 o
   5  12  14     1167.50     1043.95    157.03 o
   6  12  14     4741.90     5306.52    219.85 o
   7  12  14      130.94       63.87    128.54 o
   8  12  14     1564.70     1567.53    190.87 o
   9  12  14      408.67      210.34    134.68 o
  10  12  14     5146.61     5522.29    238.94 o
  11  12  14      518.33      279.52    117.37 o
   1  13  14      584.82      436.31    124.75 o
   2  13  14    11738.69    11155.75    369.06 o
   3  13  14      762.78      676.33    158.26 o
   4  13  14     4847.48     4977.81    230.94 o
   5  13  14       29.77      406.56    152.36 o
   6  13  14     4091.92     4092.58    234.98 o
   7  13  14     1040.80     1330.18    241.34 o
   8  13  14     7933.67     8383.45    259.60 o
   9  13  14      725.42      939.20    168.20 o
  10  13  14        4.02      308.63    157.51 o
   0  14  14    10776.30    10497.89    382.60 o
   1  14  14     1248.00     1633.88    145.33 o
   2  14  14     1432.21     1211.90    165.18 o
   3  14  14       32.28      214.93    167.62 o
   4  14  14     7894.12     8139.93    358.07 o
   5  14  14     2149.06     2113.65    298.19 o
   6  14  14     5421.87     5891.18    317.87 o
   7  14  14      287.89      293.84    160.96 o
   8  14  14     1227.08     1104.54    191.73 o
   1  15  14      584.57      711.66    160.79 o
   2  15  14    10176.52    10378.67    297.16 o
   3  15  14     1741.38     1717.32    209.70 o
   4  15  14     3567.38     3550.96    245.54 o
   5  15  14        7.32      137.42    183.76 o
   1   1  15      694.48      814.52     83.53 o
   2   1  15      880.58      973.49     83.56 o
   3   1  15     3671.99     3893.48    131.89 o
   4   1  15      509.77      556.52     55.14 o
   5   1  15      212.62      341.90     94.76 o
   6   1  15     1090.68     1130.72     84.62 o
   7   1  15     2908.07     3023.17    126.30 o
   8   1  15     1246.25     1255.95     81.50 o
   9   1  15     1886.62     1938.06    104.08 o
  10   1  15       38.76       51.56     67.76 o
  11   1  15      147.43      227.59    107.37 o
  12   1  15       54.23      369.63    177.34 o
  13   1  15      771.90      729.50    155.82 o
  14   1  15       19.38      265.12    358.36 o
  15   1  15       19.52      354.06    285.63 o
  16   1  15       40.78     -336.63    336.63 o
  17   1  15      166.99        7.71    237.95 o
   0   2  15     6308.58     6643.36    212.48 o
   1   2  15     8239.00     8426.92    150.01 o
   2   2  15       73.45       70.48     60.94 o
   3   2  15      940.47      988.62     71.82 o
   4   2  15     1590.54     1832.64    112.81 o
   5   2  15    14904.68    15470.35    219.80 o
   6   2  15     2409.32     2753.09    104.11 o
   7   2  15      285.46      358.73     69.71 o
   8   2  15      836.56      882.81     60.28 o
   9   2  15     2703.42     2790.17     67.21 o
  10   2  15      551.52      580.42     74.29 o
  11   2  15     2986.77     3008.96    303.64 o
  12   2  15       13.00     -170.61    222.02 o
  13   2  15      409.09      755.87    207.42 o
  14   2  15      352.40      321.25    143.23 o
  15   2  15     2707.81     3718.36    453.21 o
  16   2  15       99.04       28.29    353.88 o
  17   2  15      132.86       50.64    375.02 o
   1   3  15     9479.70     9219.03    184.50 o
   2   3  15     4389.86     4297.88    181.27 o
   3   3  15    20718.01    20636.88    248.58 o
   4   3  15     2120.22     2491.00    193.11 o
   5   3  15        2.71      -11.18     70.24 o
   6   3  15     1197.97     1306.25     91.26 o
   7   3  15    19449.82    18817.07    231.89 o
   8   3  15      974.97     1224.88     99.81 o
   9   3  15     2819.26     3067.93    138.37 o
  10   3  15       32.39       58.39     42.68 o
  11   3  15     4423.82     4611.35    350.88 o
  12   3  15      361.22      521.79    173.91 o
  13   3  15     5154.89     4954.44    332.40 o
  14   3  15      178.06      270.79    194.52 o
  15   3  15       33.42      334.75    164.89 o
  16   3  15      137.37      328.25    402.37 o
   0   4  15     2972.51     3186.37    117.20 o
   1   4  15    26509.47    27599.95    266.98 o
   2   4  15      170.45      197.52     84.08 o
   3   4  15     5959.74     5988.41    138.85 o
   4   4  15      918.13     1048.88     92.20 o
   5   4  15    26137.66    26214.63    326.86 o
   6   4  15     3388.23     3561.32    125.37 o
   7   4  15      927.16     1126.24    111.28 o
   8   4  15      214.78      252.09     67.09 o
   9   4  15    11558.88    11126.25    170.46 o
  10   4  15      923.13     1022.22     56.43 o
  11   4  15     7291.38     6878.76    151.79 o
  12   4  15       89.35      164.19    111.71 o
  13   4  15     1019.63     1352.77    156.42 o
  14   4  15      672.35      741.93    213.15 o
  15   4  15     6093.15     5629.69    268.60 o
  16   4  15      131.08      271.36    231.18 o
   1   5  15    12899.96    12936.83    194.60 o
   2   5  15     1694.97     2078.05    112.70 o
   3   5  15    24654.24    25758.94    310.67 o
   4   5  15      900.58     1018.75     90.05 o
   5   5  15      137.77      233.21     78.19 o
   6   5  15     1533.49     1720.85    130.67 o
   7   5  15    29469.47    29005.04    330.10 o
   8   5  15     2209.59     2336.90     99.80 o
   9   5  15     8949.69     8955.47    131.65 o
  10   5  15       66.54       44.21     49.35 o
  11   5  15     6030.65     5755.98     88.80 o
  12   5  15     2025.28     2490.59    166.21 o
  13   5  15    11069.85    10408.66    274.13 o
  14   5  15       94.14      195.83    131.03 o
  15   5  15       37.56       47.10    129.91 o
  16   5  15      329.45       85.44    145.80 o
   0   6  15    19937.45    19601.88    423.60 o
   1   6  15    32515.52    32322.09    430.30 o
   2   6  15       62.58      184.29     91.43 o
   3   6  15     3501.72     3552.98    109.92 o
   4   6  15     2907.17     3330.50    139.86 o
   5   6  15    33426.43    32735.95    359.44 o
   6   6  15      546.80      511.61     86.34 o
   7   6  15     2094.87     2595.05    117.16 o
   8   6  15      584.17      637.81     72.62 o
   9   6  15    14604.59    14549.36    219.84 o
  10   6  15     1127.17     1310.51     99.68 o
  11   6  15    12288.40    11548.32    171.38 o
  12   6  15        0.78      213.70    150.78 o
  13   6  15     1176.75     1870.66    315.09 o
  14   6  15      367.48      545.29    176.88 o
  15   6  15     8206.18     7257.98    315.24 o
   1   7  15    16249.63    16173.39    262.71 o
   2   7  15     1166.27     1266.29    119.51 o
   3   7  15    36059.17    36156.95    417.85 o
   4   7  15      577.70      564.41     95.07 o
   5   7  15      152.27      211.63     91.08 o
   6   7  15     1351.91     1534.29    120.02 o
   7   7  15    33631.80    32886.71    383.72 o
   8   7  15     3371.65     3637.50    204.39 o
   9   7  15     9540.81     9482.18    172.19 o
  10   7  15      173.01      100.43     73.86 o
  11   7  15     7091.00     7142.88    204.53 o
  12   7  15     1186.86     1294.26    165.10 o
  13   7  15    12525.64    12234.13    305.27 o
  14   7  15      104.51      225.45    142.77 o
  15   7  15       58.63     -151.33    175.33 o
   0   8  15     8567.16     8882.70    219.40 o
   1   8  15    46270.61    45324.27    485.25 o
   2   8  15      104.56       -5.95     88.29 o
   3   8  15     3528.31     3646.20    184.92 o
   4   8  15      458.37      372.12    101.21 o
   5   8  15    42851.15    41942.27    558.10 o
   6   8  15     1217.92      911.91    131.99 o
   7   8  15     1289.79     1366.19    115.89 o
   8   8  15       81.66       61.27     81.90 o
   9   8  15    16055.69    15453.94    262.67 o
  10   8  15     1747.01     2164.63    110.88 o
  11   8  15    11086.79    10501.36    235.78 o
  12   8  15        0.23        5.17    153.70 o
  13   8  15     1418.08     1736.09    223.81 o
  14   8  15      686.96      764.54    164.83 o
   1   9  15    15858.98    14943.50    225.46 o
   2   9  15     1481.84     1601.18    115.31 o
   3   9  15    40713.45    39856.00    459.65 o
   4   9  15      603.92      593.71    117.41 o
   5   9  15       26.56      -16.59     95.06 o
   6   9  15     2112.94     2209.40    137.73 o
   7   9  15    28364.25    27255.19    400.79 o
   8   9  15     1892.52     2149.77    155.85 o
   9   9  15     8158.69     7775.40    238.32 o
  10   9  15      271.40      183.71     80.92 o
  11   9  15     5360.00     5622.19    157.28 o
  12   9  15     1365.98     1496.32    189.20 o
  13   9  15     8382.67     8819.04    316.96 o
   0  10  15     3585.12     3783.97    241.22 o
   1  10  15    20477.05    19549.06    375.95 o
   2  10  15       99.40        9.96     89.63 o
   3  10  15     2801.89     2836.17    176.62 o
   4  10  15     3110.90     2647.26    275.45 o
   5  10  15    25966.28    25660.62    378.96 o
   6  10  15     1144.46     1630.79    214.87 o
   7  10  15     2041.50     2776.27    238.06 o
   8  10  15     1128.36     1263.46    138.64 o
   9  10  15    11088.03    10643.68    380.30 o
  10  10  15     1317.70     1465.33    157.86 o
  11  10  15     6838.73     6983.24    218.04 o
  12  10  15        9.72      102.47    186.45 o
  13  10  15      791.55     1177.34    205.20 o
   1  11  15     5958.30     5878.89    202.42 o
   2  11  15     1955.06     2043.05    157.69 o
   3  11  15    15289.37    14634.19    288.17 o
   4  11  15      976.89      988.41    156.61 o
   5  11  15        0.60     -117.82    117.82 o
   6  11  15      975.76      923.37    140.99 o
   7  11  15    10648.43    10369.74    268.97 o
   8  11  15     1316.47     1317.19    184.06 o
   9  11  15     4139.92     4204.22    224.48 o
  10  11  15      106.44       77.65    112.07 o
  11  11  15     2879.87     3078.28    245.01 o
  12  11  15      570.37      734.00    286.52 o
   0  12  15     1734.56     1954.78    270.68 o
   1  12  15     6685.45     6839.14    198.18 o
   2  12  15       81.31       78.88     98.83 o
   3  12  15      585.82      427.31    127.21 o
   4  12  15      747.60      744.68    151.04 o
   5  12  15     9320.27     9745.12    322.62 o
   6  12  15      746.23      709.85    148.49 o
   7  12  15     1089.02     1045.36    149.74 o
   8  12  15      158.48       99.57    125.91 o
   9  12  15     3423.17     3948.02    232.34 o
  10  12  15      521.17      473.31    141.46 o
   1  13  15     1437.01     1598.16    137.41 o
   2  13  15      762.58      510.54    114.61 o
   3  13  15     4806.63     4824.92    278.91 o
   4  13  15       13.27       43.42    138.31 o
   5  13  15       14.78      115.73    131.73 o
   6  13  15      112.50      -98.42    137.53 o
   7  13  15     2740.92     3036.54    270.27 o
   8  13  15      374.12      401.86    150.21 o
   9  13  15     1390.77     2101.86    281.13 o
   0  14  15      391.04      344.31    196.99 o
   1  14  15      849.35      575.34    116.82 o
   2  14  15        2.00      -58.40    137.83 o
   3  14  15      267.79      256.77    167.03 o
   4  14  15       84.20      -33.37    165.45 o
   5  14  15     2343.69     2264.71    226.04 o
   6  14  15      162.77      291.24    167.72 o
   7  14  15      276.03      192.18    162.37 o
   1  15  15      112.52      292.45    144.50 o
   2  15  15       25.19       89.90    149.16 o
   3  15  15      324.80      329.75    168.10 o
   0   0  16    20327.98    20625.96    529.17 o
   1   0  16    22129.22    21995.68    484.16 o
   2   0  16     5803.77     5919.45    345.33 o
   3   0  16     1560.52     1821.35    150.17 o
   4   0  16    16216.08    16388.16    256.59 o
   5   0  16    17132.02    16649.60    255.82 o
   6   0  16    10978.23    10867.33    178.81 o
   7   0  16      810.23     1092.10    246.86 o
   8   0  16     2051.24     2336.76    232.99 o
   9   0  16    16177.93    15284.40    285.92 o
  10   0  16    12687.98    10788.04    365.70 o
  11   0  16     9324.00     9941.15    742.50 o
  12   0  16      525.24      567.90    302.89 o
  13   0  16     2367.60     2309.99    891.00 o
  14   0  16     3951.82     4327.70    652.93 o
  15   0  16     6401.44     6479.76    766.07 o
  16   0  16     2946.74     2338.28    610.50 o
   1   1  16    11709.81    11449.03    214.07 o
   2   1  16    19367.00    19950.96    240.01 o
   3   1  16    29770.75    30343.33    341.55 o
   4   1  16     5636.02     6157.63    164.69 o
   5   1  16        2.11      -76.11     84.27 o
   6   1  16     4675.94     4560.14    281.50 o
   7   1  16    24531.99    24101.53    276.63 o
   8   1  16    13314.83    13303.53    180.66 o
   9   1  16     2033.88     2129.35     73.45 o
  10   1  16      653.59      638.46     40.98 o
  11   1  16     2569.78     2315.92    483.07 o
  12   1  16     9242.42     7880.16    411.67 o
  13   1  16     4256.18     4595.62    359.41 o
  14   1  16     1282.75     2479.45    910.54 o
  15   1  16      358.79      121.91    369.92 o
  16   1  16     1175.24     1121.33    397.45 o
   0   2  16    29242.49    29421.07    529.17 o
   1   2  16    12552.07    12816.50    249.79 o
   2   2  16     3553.77     3848.03    122.01 o
   3   2  16     2946.63     2971.54    123.73 o
   4   2  16    17313.64    17048.74    348.69 o
   5   2  16    12133.26    12545.32    210.95 o
   6   2  16    11316.85    11616.65    171.17 o
   7   2  16     1140.33     1499.14    186.27 o
   8   2  16     1237.36     1025.01     67.87 o
   9   2  16    12696.16    12500.71    157.84 o
  10   2  16     8959.71     7941.16    170.88 o
  11   2  16     6455.17     6311.74    689.63 o
  12   2  16      432.29      332.93    148.56 o
  13   2  16      915.85     1109.79    270.76 o
  14   2  16     1578.42     1801.74    351.38 o
  15   2  16     5824.10     6113.64    639.96 o
  16   2  16     2004.88     3470.94   1152.64 o
   1   3  16     7086.97     7007.55    157.57 o
   2   3  16    15464.12    15792.58    246.11 o
   3   3  16    10561.33    10652.98    190.69 o
   4   3  16     7100.47     7109.95    154.43 o
   5   3  16       69.68       89.73     74.35 o
   6   3  16     3825.43     3894.42    124.92 o
   7   3  16    13637.49    13505.86    203.06 o
   8   3  16     8115.77     8017.46    185.63 o
   9   3  16     4493.53     4690.55    105.80 o
  10   3  16      308.75      298.47     43.75 o
  11   3  16     2653.09     2906.44    182.92 o
  12   3  16     3914.47     3806.47    244.92 o
  13   3  16     4364.76     4420.80    430.30 o
  14   3  16     2068.98     2121.06    391.59 o
  15   3  16      163.82      220.83    259.85 o
  16   3  16      309.82      650.84    362.45 o
   0   4  16    12455.02    12345.00    224.51 o
   1   4  16    10184.41    10278.72    147.44 o
   2   4  16     2475.73     2931.08    137.02 o
   3   4  16     1351.84     1579.50    121.22 o
   4   4  16     8331.21     8078.61    176.66 o
   5   4  16     8708.37     8380.72    165.81 o
   6   4  16     7706.53     7805.51    218.74 o
   7   4  16     2087.27     2356.79    102.73 o
   8   4  16      578.50      577.31     83.62 o
   9   4  16     5731.17     5755.09    150.44 o
  10   4  16     6063.79     5505.37    224.76 o
  11   4  16     2259.81     1999.01    130.83 o
  12   4  16      844.91      712.87    132.58 o
  13   4  16      642.42      720.50    188.24 o
  14   4  16     1223.46     1369.16    200.80 o
  15   4  16     3171.45     3504.94    321.45 o
   1   5  16     5059.17     5036.63    163.97 o
   2   5  16     4625.86     4748.67    159.12 o
   3   5  16     8967.67     9024.44    195.72 o
   4   5  16     3398.48     3370.48    126.85 o
   5   5  16      377.03      332.60     81.38 o
   6   5  16     2251.70     2327.14    118.39 o
   7   5  16     4767.55     4985.24    143.21 o
   8   5  16     3300.87     3404.29    160.83 o
   9   5  16      363.42      383.65     66.66 o
  10   5  16      208.35      159.10     55.06 o
  11   5  16     2353.03     2096.89    150.29 o
  12   5  16     2035.98     2123.61    157.66 o
  13   5  16     1542.49     2085.06    216.08 o
  14   5  16      770.60      747.44    190.02 o
  15   5  16       87.36       -4.41    128.85 o
   0   6  16     2485.39     3100.81    261.29 o
   1   6  16      825.80      906.76    118.05 o
   2   6  16      504.94      520.19    112.46 o
   3   6  16     1569.19     1833.22    134.85 o
   4   6  16     2966.64     3223.19    135.88 o
   5   6  16     4088.15     4251.66    146.51 o
   6   6  16      915.94      838.52    112.78 o
   7   6  16       34.55      147.74     89.61 o
   8   6  16      531.81      636.86     92.21 o
   9   6  16     2122.51     2221.17    110.81 o
  10   6  16     1296.49     1357.05     86.59 o
  11   6  16      363.82      420.28     71.17 o
  12   6  16       62.66      -38.02    161.65 o
  13   6  16      255.61      209.84    168.12 o
  14   6  16      882.54      928.07    186.73 o
  15   6  16      641.03      592.48    192.06 o
   1   7  16      124.92      225.34    103.75 o
   2   7  16      136.99       18.85     93.15 o
   3   7  16      916.16     1096.87    101.17 o
   4   7  16       26.28      140.37     86.35 o
   5   7  16       80.13       60.30     80.86 o
   6   7  16      239.40      419.32     92.73 o
   7   7  16      248.94      333.74     90.56 o
   8   7  16       71.49       27.25     76.15 o
   9   7  16      133.73       77.36     78.30 o
  10   7  16       56.90      -48.51     60.47 o
  11   7  16      310.16      292.41     79.92 o
  12   7  16      358.99      528.51    157.79 o
  13   7  16      102.48      324.19    150.18 o
  14   7  16        4.73      282.77    153.97 o
   0   8  16       92.92      139.62     88.19 o
   1   8  16       58.48       70.30     98.83 o
   2   8  16      520.56      331.26    112.63 o
   3   8  16      154.47      153.39     89.37 o
   4   8  16        1.67       45.33     91.81 o
   5   8  16       31.03      -15.95     92.24 o
   6   8  16       88.80      122.76     96.66 o
   7   8  16        6.85      -19.24     80.25 o
   8   8  16        6.11      -57.96     85.74 o
   9   8  16       65.09      106.28     89.31 o
  10   8  16      116.03      211.03     85.07 o
  11   8  16      141.05       72.62     75.97 o
  12   8  16       55.26       92.85    159.70 o
  13   8  16        0.69       82.90    161.34 o
   1   9  16       55.93       17.28     69.27 o
   2   9  16      571.65      867.51    129.09 o
   3   9  16      387.58      360.83    111.35 o
   4   9  16       98.84      -11.10    100.62 o
   5   9  16        3.77      -25.12     89.41 o
   6   9  16      511.00      426.34    110.21 o
   7   9  16     1126.24     1130.44    118.74 o
   8   9  16      354.81      413.31    110.21 o
   9   9  16      146.51       63.44     93.06 o
  10   9  16       12.50      -23.81     84.72 o
  11   9  16      149.61      -16.33     73.31 o
  12   9  16       69.14      345.28    162.62 o
  13   9  16      331.47      382.27    178.25 o
   0  10  16     1621.80     2389.16    393.30 o
   1  10  16     2928.54     2829.97    132.89 o
   2  10  16      289.15      173.16     70.95 o
   3  10  16      488.46      496.62     80.83 o
   4  10  16      650.23      860.94    131.05 o
   5  10  16     2708.64     2923.26    173.17 o
   6  10  16      812.48      820.40    149.86 o
   7  10  16       46.02      116.56    121.44 o
   8  10  16      237.20      134.88     97.54 o
   9  10  16      456.82      515.64    104.49 o
  10  10  16      779.01      666.36     99.11 o
  11  10  16      480.72      388.67    101.88 o
  12  10  16       20.40     -170.78    170.78 o
   1  11  16     1674.93     2198.70    217.11 o
   2  11  16     3140.18     3211.43    216.97 o
   3  11  16     3817.79     4043.45    299.14 o
   4  11  16      717.42      827.29    147.86 o
   5  11  16       24.27      -28.49    119.21 o
   6  11  16      865.90      833.29    145.50 o
   7  11  16     3226.38     3515.15    292.95 o
   8  11  16     2171.59     2606.72    181.39 o
   9  11  16      402.19      327.24    162.62 o
  10  11  16        1.20       81.49    154.90 o
  11  11  16      888.86      646.10    131.15 o
   0  12  16     4421.49     4567.47    370.01 o
   1  12  16     2681.02     2684.02    179.11 o
   2  12  16      160.36       96.85    121.42 o
   3  12  16      508.66      610.88    139.86 o
   4  12  16     1844.99     1852.08    161.85 o
   5  12  16     3837.33     4143.06    206.20 o
   6  12  16     2091.27     2025.81    182.74 o
   7  12  16      142.76      142.41    139.45 o
   8  12  16      185.15      369.92    139.27 o
   9  12  16     3131.70     3079.72    176.18 o
   1  13  16     1708.64     1878.58    196.12 o
   2  13  16     3235.11     3416.71    239.06 o
   3  13  16     4929.50     5150.18    290.20 o
   4  13  16      795.21     1098.94    199.82 o
   5  13  16       76.68      -73.66    130.70 o
   6  13  16     1011.65     1057.17    164.76 o
   7  13  16     4332.46     4234.63    290.77 o
   8  13  16     2342.86     1819.71    629.35 o
   0  14  16     3711.97     4420.74    250.24 o
   1  14  16     3456.34     3163.69    255.49 o
   2  14  16      307.50      488.22    164.58 o
   3  14  16      448.16      331.67    146.09 o
   4  14  16     1982.01     2178.76    224.77 o
   5  14  16     3960.89     4401.69    330.92 o
   1   1  17      382.59      435.50     61.83 o
   2   1  17     1087.53     1283.31     74.21 o
   3   1  17      355.49      353.13     77.48 o
   4   1  17      268.53      318.50     73.56 o
   5   1  17      126.57      266.17    102.98 o
   6   1  17      844.36     1100.35    136.48 o
   7   1  17       11.73      130.82     96.30 o
   8   1  17      738.95      782.84     71.33 o
   9   1  17      196.77      229.96     62.68 o
  10   1  17       46.52       40.73     31.54 o
  11   1  17       90.57      102.80    233.27 o
  12   1  17      726.03      556.04    268.88 o
  13   1  17        2.00      -17.68    245.01 o
  14   1  17       35.18       76.45    397.18 o
  15   1  17        2.67      273.91    396.03 o
   0   2  17     5603.21     5671.38    182.19 o
   1   2  17     1260.27     1316.57    115.27 o
   2   2  17      113.05      179.22     53.67 o
   3   2  17      230.39      198.87     60.80 o
   4   2  17     4296.45     4621.64    142.27 o
   5   2  17      145.66      146.95     72.42 o
   6   2  17     1909.72     2272.09    110.46 o
   7   2  17       57.93       -1.80     67.93 o
   8   2  17      807.39      954.07     68.29 o
   9   2  17      285.58      232.81     60.96 o
  10   2  17     3860.01     3629.29    135.80 o
  11   2  17       86.65       87.84    124.18 o
  12   2  17       51.73      517.04    283.21 o
  13   2  17      109.38     -294.01    294.01 o
  14   2  17     1819.72     1758.43    362.18 o
  15   2  17       45.65      -79.72    377.52 o
   1   3  17       70.43       89.32     63.18 o
   2   3  17    15323.08    15418.03    228.63 o
   3   3  17      901.20     1032.27     93.87 o
   4   3  17     3199.66     3647.64    126.46 o
   5   3  17      263.13      314.09     84.31 o
   6   3  17     4143.98     3964.95    161.13 o
   7   3  17       28.25       61.69     70.11 o
   8   3  17     6685.60     6899.88    155.92 o
   9   3  17      206.19      218.40     68.44 o
  10   3  17        4.92      125.77     69.94 o
  11   3  17        1.53      131.50    135.27 o
  12   3  17     3880.22     3768.10    258.48 o
  13   3  17       47.92       44.77    318.33 o
  14   3  17      945.35      757.72    336.57 o
  15   3  17        8.01      457.49    317.07 o
   0   4  17    16906.06    17067.97    270.50 o
   1   4  17        1.94       44.35     60.97 o
   2   4  17     2039.83     2288.46    158.41 o
   3   4  17       83.24       13.89     78.54 o
   4   4  17     6197.88     6097.23    158.61 o
   5   4  17       45.95       56.72     87.67 o
   6   4  17    12169.21    12117.76    200.37 o
   7   4  17       12.70      -73.56     81.47 o
   8   4  17      936.97     1069.01     90.61 o
   9   4  17       10.05       99.61     75.68 o
  10   4  17    12814.96    12296.46    164.76 o
  11   4  17      102.47      113.83    105.90 o
  12   4  17      734.15      847.96    183.97 o
  13   4  17       67.11      175.72    163.07 o
  14   4  17     4274.68     5228.40    459.98 o
  15   4  17        0.61      -69.36    239.16 o
   1   5  17     1548.97     1747.83    163.85 o
   2   5  17    18577.95    18387.98    271.79 o
   3   5  17        0.06      140.64     84.72 o
   4   5  17     6072.06     6155.16    172.78 o
   5   5  17        2.52       -0.50     79.90 o
   6   5  17     8164.07     8184.07    183.25 o
   7   5  17      889.27      723.53     91.92 o
   8   5  17    15908.35    15743.30    241.05 o
   9   5  17      139.98      158.80     64.35 o
  10   5  17      141.32      217.02     65.18 o
  11   5  17      296.27      412.50    119.05 o
  12   5  17     8887.75     8998.63    291.19 o
  13   5  17       50.00      164.35    159.70 o
  14   5  17     2732.39     3211.78    290.00 o
   0   6  17    35884.18    34862.25    706.90 o
   1   6  17     1738.29     1721.15    150.77 o
   2   6  17     4727.51     5087.93    191.97 o
   3   6  17      696.52      529.85     96.91 o
   4   6  17    17377.13    16980.98    275.10 o
   5   6  17      134.79       87.69    102.94 o
   6   6  17    17988.99    17591.37    276.22 o
   7   6  17       84.74      153.90     85.66 o
   8   6  17     2280.08     2428.28    117.18 o
   9   6  17       57.59      183.85     76.88 o
  10   6  17    14268.91    13816.61    205.53 o
  11   6  17       31.95      -33.15    141.67 o
  12   6  17     1212.33     1797.57    357.08 o
  13   6  17      159.18      275.46    170.94 o
  14   6  17     4593.33     4549.11    290.42 o
   1   7  17       11.55     -101.07    111.97 o
   2   7  17    34507.54    33932.50    474.09 o
   3   7  17       30.22       77.36     98.83 o
   4   7  17    11683.46    12122.42    267.41 o
   5   7  17        2.37     -109.37    109.37 o
   6   7  17    13236.30    12348.09    268.03 o
   7   7  17      673.65      768.98    102.65 o
   8   7  17    18227.08    18208.17    285.68 o
   9   7  17       21.60        1.59     71.40 o
  10   7  17       14.33      124.04     75.92 o
  11   7  17      239.69      176.23    145.48 o
  12   7  17    11177.33    10920.22    323.26 o
  13   7  17        0.77      -67.19    152.57 o
   0   8  17    39971.22    40049.77    865.11 o
   1   8  17      300.32      169.89    106.23 o
   2   8  17     5083.67     5431.93    256.58 o
   3   8  17        3.71       56.84     85.99 o
   4   8  17    19236.72    18650.60    300.47 o
   5   8  17      115.61      126.60    106.37 o
   6   8  17    19988.34    20397.13    305.44 o
   7   8  17      149.63      139.83     98.56 o
   8   8  17     2624.42     2472.09    144.94 o
   9   8  17        6.57       65.53     83.27 o
  10   8  17    17614.97    16569.58    334.38 o
  11   8  17        8.36      193.28    152.05 o
  12   8  17      964.81      949.89    223.33 o
  13   8  17       79.52      165.28    174.89 o
   1   9  17       24.04       98.77     90.72 o
   2   9  17    29318.17    29203.04    422.41 o
   3   9  17      276.40      431.90    125.51 o
   4   9  17     7410.05     7637.20    232.98 o
   5   9  17       90.40       33.05     97.32 o
   6   9  17     9895.07     9958.65    235.30 o
   7   9  17       51.39      222.14    112.50 o
   8   9  17    16765.00    16389.77    289.55 o
   9   9  17       49.02      156.79    103.82 o
  10   9  17       14.70      133.91     96.71 o
  11   9  17      105.12      256.04    179.75 o
  12   9  17     8804.03     8196.93    485.08 o
   0  10  17    26209.83    25230.89    479.87 o
   1  10  17       33.94       52.32     72.17 o
   2  10  17     2118.57     2474.51    141.29 o
   3  10  17        1.79       28.07     99.44 o
   4  10  17    10842.66    10634.02    231.66 o
   5  10  17       14.81      -48.18     93.49 o
   6  10  17    11323.72    11283.44    250.77 o
   7  10  17        4.84      142.01     99.32 o
   8  10  17      928.07      899.52    122.51 o
   9  10  17       18.62      114.64    104.62 o
  10  10  17    11030.33    10742.78    279.22 o
  11  10  17      169.48      215.10    199.50 o
   1  11  17        0.31      -42.28    107.17 o
   2  11  17    12915.46    12922.92    276.95 o
   3  11  17       85.05      142.84    111.81 o
   4  11  17     5506.58     5077.65    267.39 o
   5  11  17       12.71      110.93    129.20 o
   6  11  17     2712.18     2522.84    266.74 o
   7  11  17        3.02     -120.82    120.82 o
   8  11  17     9095.13     8758.75    273.27 o
   9  11  17       55.19       96.68    102.68 o
  10  11  17      105.68       -2.18    119.21 o
   0  12  17     8790.43     9305.10    308.02 o
   1  12  17       27.14      277.26    179.10 o
   2  12  17      812.86     1117.43    146.82 o
   3  12  17        0.92       34.06    116.90 o
   4  12  17     5059.15     4928.54    434.74 o
   5  12  17       34.11      168.74    133.66 o
   6  12  17     4437.50     4333.99    230.95 o
   7  12  17        7.18     -128.59    132.05 o
   8  12  17      199.04      710.76    186.66 o
   1  13  17        1.97       70.58    143.17 o
   2  13  17     2886.28     3697.08    242.17 o
   3  13  17        2.89       15.01    137.19 o
   4  13  17     1280.19     1145.92    171.20 o
   5  13  17       76.28      200.86    151.25 o
   6  13  17     1272.42     1183.23    180.76 o
   0  14  17      953.00      681.82    314.07 o
   1  14  17        7.08      189.21    187.56 o
   2  14  17       99.01      -38.19    135.60 o
   0   0  18    27507.22    27351.34    790.82 o
   1   0  18    19702.29    19955.66    390.30 o
   2   0  18     2839.50     3080.08    167.70 o
   3   0  18     1505.51     1418.12    259.28 o
   4   0  18     8914.74     8860.78    236.20 o
   5   0  18    22143.33    21061.56    362.93 o
   6   0  18    11882.95    12405.06    486.75 o
   7   0  18     3772.95     4111.14    206.32 o
   8   0  18     2096.99     2069.17    226.03 o
   9   0  18     7931.00     7588.54    335.80 o
  10   0  18    14893.52    12831.72    826.40 o
  11   0  18     6510.97     7325.97    657.64 o
  12   0  18      880.66     1239.85    766.07 o
  13   0  18      468.47      -82.50    650.57 o
  14   0  18     4293.92     4037.77    676.50 o
  15   0  18     4595.98     4464.41    700.07 o
   1   1  18     9785.21     9936.26    176.92 o
   2   1  18    23759.56    23758.96    315.38 o
   3   1  18    24411.76    24590.57    307.42 o
   4   1  18     6169.64     6075.14    129.91 o
   5   1  18      119.17      114.17    116.55 o
   6   1  18     4440.39     4477.70    146.17 o
   7   1  18    13362.87    12722.81    221.52 o
   8   1  18    12545.86    12075.11    156.41 o
   9   1  18     8312.70     8208.06    243.06 o
  10   1  18      146.15       82.93     55.52 o
  11   1  18     3388.42     4073.90    382.69 o
  12   1  18     3504.93     4488.34    359.68 o
  13   1  18     5194.87     5618.64    407.23 o
  14   1  18     1506.18     1278.23    535.07 o
  15   1  18        0.80       30.64    414.86 o
   0   2  18    19190.84    18472.18    325.00 o
   1   2  18    12956.41    13324.33    249.97 o
   2   2  18     1552.28     1763.10    175.87 o
   3   2  18     1117.33     1103.61     72.20 o
   4   2  18     8229.67     8052.21    159.23 o
   5   2  18    16288.69    16489.47    268.28 o
   6   2  18     9800.95     9321.56    180.44 o
   7   2  18      880.06      654.07    142.50 o
   8   2  18     2640.57     2772.86    112.63 o
   9   2  18     5618.98     5636.46    191.50 o
  10   2  18     9692.97     8657.83    245.79 o
  11   2  18     5092.34     5216.18    683.57 o
  12   2  18      168.63       95.02    257.31 o
  13   2  18      267.15      683.56    311.47 o
  14   2  18     3919.46     4608.87    555.10 o
   1   3  18     2285.91     2604.22    138.80 o
   2   3  18    17050.61    16778.71    236.22 o
   3   3  18    14211.37    14961.79    257.38 o
   4   3  18     2384.81     2419.82    145.22 o
   5   3  18       30.27       69.38     80.33 o
   6   3  18     5106.22     5100.40    150.09 o
   7   3  18     7969.90     7933.83    186.75 o
   8   3  18     7717.93     8065.25    142.33 o
   9   3  18     3114.45     3327.75    157.02 o
  10   3  18      802.17      510.03     67.41 o
  11   3  18     2341.58     2380.09    430.36 o
  12   3  18     3695.50     3683.13    684.92 o
  13   3  18     4962.28     5043.70    475.22 o
  14   3  18      308.87      206.16    309.68 o
   0   4  18    14066.49    13847.14    290.74 o
   1   4  18     5763.63     5811.92    258.55 o
   2   4  18      405.98      497.91     98.88 o
   3   4  18      236.68      252.51    105.26 o
   4   4  18    11488.90    11221.24    221.16 o
   5   4  18     8781.16     9319.73    196.41 o
   6   4  18     4019.91     4408.46    148.77 o
   7   4  18      391.82      514.69     83.49 o
   8   4  18     4552.74     4435.27    140.84 o
   9   4  18     2876.10     3071.92    121.79 o
  10   4  18     4363.34     4045.71    111.36 o
  11   4  18     3009.55     2709.59    333.74 o
  12   4  18       79.63      499.54    255.29 o
  13   4  18      146.60      807.04    332.25 o
  14   4  18     2809.71     3063.44    519.82 o
   1   5  18     1580.57     1714.56    111.30 o
   2   5  18     5873.37     5786.23    185.61 o
   3   5  18     4513.45     5112.50    180.76 o
   4   5  18     1195.63     1063.07    118.98 o
   5   5  18      233.52      196.84     90.22 o
   6   5  18     3460.09     3331.57    132.67 o
   7   5  18     5026.10     5296.81    154.07 o
   8   5  18     3219.16     3270.55    164.87 o
   9   5  18      666.70      743.22    102.91 o
  10   5  18      820.13      603.16    134.00 o
  11   5  18      938.08     1109.26    171.71 o
  12   5  18     2089.64     2567.13    243.52 o
  13   5  18     1366.77     1845.14    255.41 o
  14   5  18       90.88      -18.86    801.43 o
   0   6  18     1797.33     2002.12    375.19 o
   1   6  18     1866.61     2038.93    148.18 o
   2   6  18      148.87      120.28    102.15 o
   3   6  18      185.79      289.00     86.71 o
   4   6  18     1969.30     2291.09    145.09 o
   5   6  18     1230.39     1205.99    130.39 o
   6   6  18     1301.45     1826.21    153.92 o
   7   6  18       15.21        9.42     86.39 o
   8   6  18      170.34      141.49     83.18 o
   9   6  18      970.70     1022.67    130.45 o
  10   6  18     1330.57     1340.30    105.23 o
  11   6  18      559.78      883.63    203.04 o
  12   6  18       10.51      101.03    150.00 o
  13   6  18      158.26      311.74    140.53 o
   1   7  18      309.53      484.13    123.77 o
   2   7  18      372.59      246.34    116.82 o
   3   7  18      467.83      510.33    126.47 o
   4   7  18      116.01      105.51    119.49 o
   5   7  18       88.18      135.09    111.01 o
   6   7  18       19.03       16.37     84.79 o
   7   7  18      524.56      688.10    103.54 o
   8   7  18      391.63      373.51    103.92 o
   9   7  18       81.75      147.36     82.21 o
  10   7  18        1.38      144.52     81.95 o
  11   7  18      233.93      174.01    136.19 o
  12   7  18       96.54      120.28    136.52 o
   0   8  18       47.83       45.05    175.52 o
   1   8  18      105.60       23.22    109.45 o
   2   8  18       40.60       60.02    119.60 o
   3   8  18      121.74       42.88    117.90 o
   4   8  18       18.16       14.37    112.42 o
   5   8  18        0.81        0.47    105.12 o
   6   8  18        0.38       42.92    102.02 o
   7   8  18        0.27      -76.91    100.20 o
   8   8  18       52.87      163.94    116.83 o
   9   8  18       22.11       75.41     98.73 o
  10   8  18       38.92      145.27     85.69 o
  11   8  18       36.69      -32.70    171.23 o
  12   8  18       29.88       50.11    162.74 o
   1   9  18       78.59      142.67    123.60 o
   2   9  18      215.91      393.15    130.58 o
   3   9  18      231.65      545.42    139.79 o
   4   9  18      125.08      139.83     98.13 o
   5   9  18       13.88       50.62     92.21 o
   6   9  18      558.28      656.78    122.49 o
   7   9  18      402.35      330.50    114.91 o
   8   9  18       70.19      -16.23     90.28 o
   9   9  18      148.53      139.71     90.91 o
  10   9  18       14.74      114.28     88.04 o
  11   9  18       57.96      207.97    185.19 o
   0  10  18     1445.30     1767.40    248.34 o
   1  10  18     1976.99     2191.10    150.44 o
   2  10  18       74.60       68.72    104.02 o
   3  10  18       27.07      -44.18    117.23 o
   4  10  18      859.88      922.59    152.28 o
   5  10  18     1278.88     1201.14    161.47 o
   6  10  18      481.13      426.49    129.40 o
   7  10  18      170.75      267.92    126.41 o
   8  10  18      228.07      304.87    116.74 o
   9  10  18      838.93      594.25    127.52 o
  10  10  18      295.68      263.41    119.10 o
   1  11  18      754.40      859.04    149.78 o
   2  11  18     1986.79     2323.62    162.63 o
   3  11  18     1879.55     1777.08    144.20 o
   4  11  18      289.88      420.62    120.70 o
   5  11  18       23.97       38.96    101.25 o
   6  11  18      830.52      866.23    146.92 o
   7  11  18     1852.53     1851.13    186.55 o
   8  11  18     1177.19     1026.01    147.77 o
   0  12  18     2333.79     2399.36    300.42 o
   1  12  18     2112.10     2081.78    191.98 o
   2  12  18      160.75      357.88    138.03 o
   3  12  18      277.09      222.29    167.44 o
   4  12  18     1462.84     1514.05    167.99 o
   5  12  18     2824.29     3348.51    318.68 o
   6  12  18     1277.34     1385.06    162.28 o
   1  13  18     1800.93     1628.07    227.90 o
   2  13  18     2685.42     2439.05    182.48 o
   3  13  18     3413.05     3710.50    280.67 o
   1   1  19      802.64      924.61     98.88 o
   2   1  19      204.77      233.26     67.65 o
   3   1  19      990.57     1176.66     89.57 o
   4   1  19       47.81       21.50     80.78 o
   5   1  19       31.80       21.19     72.08 o
   6   1  19      122.06       80.72     66.95 o
   7   1  19      388.38      283.63     52.46 o
   8   1  19      245.53       95.30     74.79 o
   9   1  19       86.40      101.77     72.03 o
  10   1  19       88.19       83.25    200.70 o
  11   1  19      310.38      502.76    271.90 o
  12   1  19       80.98      289.20    280.66 o
  13   1  19      146.73     -187.94    357.21 o
  14   1  19       13.70     -398.59    398.59 o
   0   2  19     1141.73     1340.08    223.53 o
   1   2  19     2354.07     2547.83    154.71 o
   2   2  19      277.35      275.82     83.36 o
   3   2  19      990.91     1036.22     82.81 o
   4   2  19      863.46      786.59    149.79 o
   5   2  19     1539.81     1739.32    149.61 o
   6   2  19        8.41      -76.81     81.49 o
   7   2  19      159.63      103.89     79.56 o
   8   2  19      400.53      322.00     79.58 o
   9   2  19     2451.37     2576.45    106.04 o
  10   2  19      421.57      248.44    418.82 o
  11   2  19     1704.88     1959.80    340.48 o
  12   2  19       17.12     -106.29    258.98 o
  13   2  19      400.76      261.73    293.13 o
   1   3  19     3481.93     3467.60    217.66 o
   2   3  19     1592.71     1715.21     96.69 o
   3   3  19     6922.24     7262.66    187.56 o
   4   3  19      613.37      632.93    113.34 o
   5   3  19      143.27      221.48     90.27 o
   6   3  19      498.21      604.79     92.58 o
   7   3  19     7164.95     7275.31    194.13 o
   8   3  19      667.88      650.47     93.54 o
   9   3  19     2409.22     2569.32     98.46 o
  10   3  19        7.52       38.85    282.70 o
  11   3  19     1744.60     1249.93    400.49 o
  12   3  19       69.27      234.75    343.67 o
  13   3  19     2072.95     2249.52    399.92 o
   0   4  19      700.20     1158.04    140.78 o
   1   4  19    12262.95    12054.12    248.24 o
   2   4  19      885.03      981.43    112.54 o
   3   4  19     1432.05     1771.16    215.34 o
   4   4  19      898.72      741.56    111.02 o
   5   4  19    14122.92    13762.73    242.76 o
   6   4  19      392.05      428.34     88.48 o
   7   4  19      224.30      318.71     90.39 o
   8   4  19       21.06       15.76     72.08 o
   9   4  19     6839.97     6414.36    272.56 o
  10   4  19     1008.84     1180.61    131.75 o
  11   4  19     4410.91     5053.29    431.63 o
  12   4  19      400.90      273.43    284.38 o
  13   4  19      978.64     2811.24   1182.08 o
   1   5  19     7439.77     7183.35    198.48 o
   2   5  19     1682.90     2231.23    181.38 o
   3   5  19    21169.31    20207.27    354.63 o
   4   5  19     1237.43     1566.04    121.59 o
   5   5  19       79.84      169.41    108.86 o
   6   5  19       94.58      114.61     82.34 o
   7   5  19    16200.69    15523.85    323.28 o
   8   5  19     1435.56     1206.68    108.42 o
   9   5  19     4057.14     4164.81    136.60 o
  10   5  19      324.29      315.87    156.99 o
  11   5  19     3656.13     4242.43    386.68 o
  12   5  19      410.15      104.13    210.51 o
  13   5  19     5033.67     5850.62    514.52 o
   0   6  19     1287.75     1471.00    259.93 o
   1   6  19    20139.23    19603.36    360.08 o
   2   6  19      580.70      699.16    143.24 o
   3   6  19     1658.03     1815.79    123.73 o
   4   6  19     1447.15     1680.04    130.23 o
   5   6  19    24395.39    23187.40    376.47 o
   6   6  19     1336.47     1491.78    167.24 o
   7   6  19      983.36     1082.65    104.10 o
   8   6  19       98.85      295.25     94.68 o
   9   6  19     9452.74     9048.58    219.58 o
  10   6  19     1277.63     1142.34    193.98 o
  11   6  19     5944.70     5574.07    243.50 o
  12   6  19      643.65      587.37    234.96 o
   1   7  19     8477.51     8614.27    253.21 o
   2   7  19     2687.02     3145.65    177.31 o
   3   7  19    19421.27    18952.58    345.14 o
   4   7  19      976.14      987.53    135.22 o
   5   7  19        8.41      -80.96     94.78 o
   6   7  19       97.56      189.68    106.75 o
   7   7  19    19508.14    19075.81    323.02 o
   8   7  19     1441.92     1525.28    161.19 o
   9   7  19     4563.52     4554.04    166.49 o
  10   7  19      211.26      383.44    153.72 o
  11   7  19     5010.64     4949.99    240.34 o
   0   8  19      325.15      643.60    199.13 o
   1   8  19    16777.72    16670.44    338.52 o
   2   8  19      171.28      111.06    117.98 o
   3   8  19     2620.00     3032.33    183.09 o
   4   8  19     1177.50     1138.63    161.82 o
   5   8  19    21459.53    20571.20    402.01 o
   6   8  19     1219.47     1217.15    146.83 o
   7   8  19      889.64     1357.38    178.90 o
   8   8  19        1.52      103.46    100.36 o
   9   8  19     9172.46     8558.19    216.47 o
  10   8  19      925.58      859.12    188.78 o
  11   8  19     4981.49     4792.05    839.14 o
   1   9  19     9045.93     8761.58    281.38 o
   2   9  19     1952.61     2102.11    177.45 o
   3   9  19    15562.06    15421.19    348.92 o
   4   9  19      796.76      831.96    143.46 o
   5   9  19       31.87       48.49    120.93 o
   6   9  19      387.58      383.15    126.58 o
   7   9  19    12402.51    12100.99    269.37 o
   8   9  19      506.01      447.65    118.25 o
   9   9  19     3124.92     3481.73    240.39 o
   0  10  19      468.17      585.13    217.27 o
   1  10  19    10686.21    10225.34    383.87 o
   2  10  19      211.92      302.62    148.84 o
   3  10  19      831.36      914.32    147.98 o
   4  10  19      738.10      856.84    152.43 o
   5  10  19    11172.82    11348.00    273.95 o
   6  10  19      845.40      910.81    131.72 o
   7  10  19      483.39      577.24    135.67 o
   8  10  19       30.76        1.54    123.12 o
   1  11  19     3654.63     3635.69    230.95 o
   2  11  19      977.49     1017.90    134.31 o
   3  11  19     6749.73     6771.72    220.34 o
   4  11  19      684.79      708.39    143.08 o
   5  11  19        5.00       15.08    114.56 o
   6  11  19      166.04      594.14    168.09 o
   7  11  19     6067.99     5837.25    325.51 o
   0  12  19      293.52      450.00    232.52 o
   1  12  19     3118.64     3924.29    304.14 o
   2  12  19       23.12      -88.26    159.06 o
   3  12  19      560.40      536.36    160.55 o
   4  12  19      124.94      179.10    138.27 o
   0   0  20    24528.46    25789.39    954.64 o
   1   0  20     2292.36     2098.24    206.33 o
   2   0  20     3581.41     4266.12    238.16 o
   3   0  20      619.35      761.87    120.92 o
   4   0  20    21466.94    20457.63    396.67 o
   5   0  20      658.32      773.10     80.89 o
   6   0  20    11592.05    11674.84    336.60 o
   7   0  20      512.02      502.17    137.92 o
   8   0  20     1238.02     1354.53    164.81 o
   9   0  20     2483.16     2342.95    216.67 o
  10   0  20    12868.58    13037.30    822.64 o
  11   0  20      902.28     1324.71    766.07 o
  12   0  20      745.11      447.86    419.57 o
  13   0  20      285.99       87.21    393.64 o
   1   1  20     1889.72     2197.71    116.59 o
   2   1  20    22366.93    22316.19    418.80 o
   3   1  20     2667.33     2784.03    191.79 o
   4   1  20     8718.51     8443.77    197.52 o
   5   1  20        7.33       -3.66     74.20 o
   6   1  20     6212.35     5702.13    271.76 o
   7   1  20     2821.52     2836.68    150.26 o
   8   1  20    18380.69    18093.34    536.56 o
   9   1  20      808.78      878.41    118.18 o
  10   1  20       27.91      128.14    246.02 o
  11   1  20      451.22     1386.63    321.63 o
  12   1  20     8979.49     7942.78    547.43 o
  13   1  20      594.19      753.27    422.16 o
   0   2  20    26959.28    27003.23    464.25 o
   1   2  20     2173.45     2256.02    126.07 o
   2   2  20     4673.10     4934.22    155.16 o
   3   2  20      211.97      497.94    122.93 o
   4   2  20    19416.07    19555.18    483.46 o
   5   2  20     1824.89     2047.28    217.69 o
   6   2  20    10468.47    11265.53    283.27 o
   7   2  20      277.84      156.17     57.81 o
   8   2  20     1488.10     1602.27    197.23 o
   9   2  20     1889.42     1708.30    130.46 o
  10   2  20    11044.23    10453.18    572.78 o
  11   2  20      893.22      988.32    312.24 o
  12   2  20      646.25      744.67    313.40 o
   1   3  20     1420.76     1468.59     94.86 o
   2   3  20    16190.09    16045.57    273.05 o
   3   3  20     4589.34     4329.11    205.23 o
   4   3  20     5437.85     5827.20    192.23 o
   5   3  20        2.90       43.67     85.89 o
   6   3  20     5408.01     5387.35    191.60 o
   7   3  20     3103.07     3077.68    130.43 o
   8   3  20    12044.75    11538.63    257.07 o
   9   3  20      114.41       39.87     84.75 o
  10   3  20        2.20       15.09    286.26 o
  11   3  20      711.88      637.98    505.29 o
  12   3  20     7231.42     8044.30    543.53 o
   0   4  20    15147.44    14572.68    605.87 o
   1   4  20     1631.74     1546.83    118.59 o
   2   4  20     2038.91     2836.68    293.55 o
   3   4  20      782.71      684.55    103.41 o
   4   4  20     8991.72     8739.93    250.46 o
   5   4  20     2650.05     2794.11    199.90 o
   6   4  20     5598.21     5639.32    176.53 o
   7   4  20       15.27       17.49     75.63 o
   8   4  20      990.43      684.05    176.48 o
   9   4  20     1585.69     1454.64    136.65 o
  10   4  20     6688.48     7592.25    581.06 o
  11   4  20      215.62      -29.02    258.92 o
  12   4  20      558.91     2246.60   1188.45 o
   1   5  20      564.15      349.93     95.44 o
   2   5  20     4685.60     4662.81    165.33 o
   3   5  20     1172.80     1008.39    116.28 o
   4   5  20     2043.60     2233.15    130.63 o
   5   5  20       21.99       18.64     91.30 o
   6   5  20     1605.72     1577.58    117.69 o
   7   5  20     2071.85     1911.50    133.96 o
   8   5  20     5393.34     5863.69    173.35 o
   9   5  20       19.19        0.83     88.00 o
  10   5  20       51.52      175.06    183.02 o
  11   5  20      465.98      366.64    202.79 o
   0   6  20     4808.99     5166.77    323.23 o
   1   6  20      120.23      -90.09    115.66 o
   2   6  20      708.22      540.28    129.44 o
   3   6  20       53.76      217.92     98.73 o
   4   6  20     1437.43     1660.95    130.17 o
   5   6  20       37.94       83.20     97.89 o
   6   6  20     2365.78     2392.15    142.19 o
   7   6  20       25.40      -41.59     86.36 o
   8   6  20      168.25      135.97     96.48 o
   9   6  20      369.38      367.20     77.37 o
  10   6  20     2069.33     1834.94    172.62 o
  11   6  20       19.21      302.62    213.23 o
   1   7  20       54.16      155.57    126.50 o
   2   7  20     1294.83     1215.50    159.06 o
   3   7  20       64.27      173.94    119.07 o
   4   7  20      439.64      492.83    142.00 o
   5   7  20        1.18       26.76    106.65 o
   6   7  20      369.05      348.67    108.40 o
   7   7  20        5.64       82.06     99.34 o
   8   7  20      345.05      359.11    112.89 o
   9   7  20        4.23      -73.73    105.13 o
  10   7  20       18.88      135.65    140.85 o
   0   8  20       20.91      -16.09    184.50 o
   1   8  20      309.82      279.84    142.65 o
   2   8  20       58.03      149.13    127.06 o
   3   8  20        2.74     -135.31    135.31 o
   4   8  20       76.55     -112.36    141.14 o
   5   8  20       60.08       15.43    111.62 o
   6   8  20       61.80       48.00    125.03 o
   7   8  20       30.05       58.50    108.91 o
   8   8  20      101.05      175.78    115.21 o
   9   8  20        2.41      -92.36    103.00 o
   1   9  20       53.85       68.68    123.82 o
   2   9  20      215.26      291.05    137.88 o
   3   9  20        9.69      -60.17    151.46 o
   4   9  20       53.21      239.39    132.56 o
   5   9  20        7.01       81.82    144.67 o
   6   9  20      144.02      175.91    131.06 o
   7   9  20      161.33       87.50    115.22 o
   8   9  20      661.66      375.76    123.84 o
   0  10  20     2333.85     2253.26    280.93 o
   1  10  20      142.69      213.25    163.09 o
   2  10  20      486.53      545.13    166.96 o
   3  10  20       30.80       11.84    123.55 o
   4  10  20     1060.62      942.76    169.00 o
   5  10  20      149.91      -66.28    147.38 o
   6  10  20      469.83      579.90    148.36 o
   1  11  20       57.54      181.27    157.98 o
   2  11  20     2279.19     2648.59    229.25 o
   3  11  20      300.49      197.01    167.18 o
   4  11  20      924.26      888.60    180.40 o
   1   1  21       10.85      -41.81     96.58 o
   2   1  21     1448.29     1475.82    153.19 o
   3   1  21      692.73      651.23     77.62 o
   4   1  21      223.97       19.29    117.30 o
   5   1  21        5.87      -82.65     93.37 o
   6   1  21      602.43      581.98    169.74 o
   7   1  21      339.15      299.06    109.15 o
   8   1  21      300.04      167.51     96.30 o
   9   1  21      309.90      206.64    289.49 o
  10   1  21       77.81      267.31    387.57 o
  11   1  21       17.69     -194.33    263.28 o
   0   2  21     3426.37     3634.69    163.34 o
   1   2  21      824.02      956.42    105.89 o
   2   2  21      224.12      284.74     75.64 o
   3   2  21       78.30      138.67    131.71 o
   4   2  21     1637.69     1954.29    216.66 o
   5   2  21     1338.57     1240.21    157.48 o
   6   2  21      505.07      585.81    121.40 o
   7   2  21       27.61      192.07    120.59 o
   8   2  21      467.45      420.57    133.18 o
   9   2  21      433.34      592.28    257.18 o
  10   2  21     2182.98     2306.19    304.69 o
  11   2  21      675.03      650.46    261.90 o
   1   3  21      686.64      640.73     76.10 o
   2   3  21     4287.19     4540.63    189.95 o
   3   3  21     3095.63     3387.59    240.41 o
   4   3  21     1308.80     1164.93    124.96 o
   5   3  21        3.49      -49.79    127.24 o
   6   3  21     2293.51     2649.39    235.72 o
   7   3  21     1117.63      939.45    146.12 o
   8   3  21     2868.48     3232.15    316.38 o
   9   3  21      846.02     1089.70    354.22 o
  10   3  21       33.23      408.60    272.81 o
  11   3  21       58.31        4.53    299.98 o
   0   4  21     6946.75     6956.91    401.32 o
   1   4  21     2559.89     2647.10    200.75 o
   2   4  21      945.94      753.22    120.83 o
   3   4  21      109.41       25.62     87.00 o
   4   4  21     4132.26     4276.52    185.90 o
   5   4  21     3071.79     3138.88    162.34 o
   6   4  21     2149.03     2190.06    160.28 o
   7   4  21      265.28      226.28    105.09 o
   8   4  21      797.48      773.33    101.47 o
   9   4  21     1542.74     1882.50    342.77 o
  10   4  21     4907.61     4828.86    443.11 o
  11   4  21     1161.98     1463.88    426.59 o
   1   5  21     2000.01     2370.57    167.40 o
   2   5  21     8602.19     8598.46    196.22 o
   3   5  21     4132.19     4329.45    182.25 o
   4   5  21     2585.97     2739.76    161.96 o
   5   5  21        3.20       -3.63     89.08 o
   6   5  21     4394.00     4448.04    146.94 o
   7   5  21     1707.52     1626.66    134.23 o
   8   5  21     6176.96     6134.89    175.83 o
   9   5  21     1851.60     2107.95    243.89 o
  10   5  21      133.61      125.26    179.44 o
   0   6  21    13487.50    14163.10    443.42 o
   1   6  21     2504.69     2605.39    196.52 o
   2   6  21     1049.15     1042.00    163.32 o
   3   6  21      189.03      181.93    122.10 o
   4   6  21     7683.93     7986.22    326.97 o
   5   6  21     3684.46     3784.27    159.81 o
   6   6  21     5273.12     6120.09    235.63 o
   7   6  21      725.72      723.99    128.85 o
   8   6  21     1114.21     1016.63    116.02 o
   9   6  21     1401.93     1162.08    151.47 o
   1   7  21     1093.09     1117.55    165.42 o
   2   7  21    11094.15    11099.93    301.62 o
   3   7  21     3566.98     4049.37    187.33 o
   4   7  21     3728.04     3777.80    189.92 o
   5   7  21        0.96      184.27    119.74 o
   6   7  21     4173.14     4151.27    202.04 o
   7   7  21     1650.80     1785.16    152.87 o
   8   7  21     7400.29     6981.23    281.06 o
   9   7  21     1694.06      955.18    221.23 o
   0   8  21    12171.12    11445.68    519.86 o
   1   8  21     2121.12     2950.33    201.20 o
   2   8  21     1114.12     1178.90    161.38 o
   3   8  21      159.90      316.51    151.86 o
   4   8  21     6123.06     6312.36    237.95 o
   5   8  21     3797.36     4288.90    259.13 o
   6   8  21     6594.76     6204.46    239.24 o
   7   8  21      301.86      196.12    115.25 o
   8   8  21      524.24      468.57    124.45 o
   1   9  21     1204.98     1384.41    187.03 o
   2   9  21     8887.13     9097.65    294.77 o
   3   9  21     3999.97     4453.67    235.66 o
   4   9  21     3047.46     3466.67    232.91 o
   5   9  21        4.83     -181.30    181.30 o
   6   9  21     3314.95     3193.92    190.44 o
   0  10  21     9417.33     9958.62    432.83 o
   1  10  21      983.37     1046.91    196.75 o
   2  10  21      722.56      650.43    185.43 o
   3  10  21      234.17      252.99    148.80 o
   4  10  21     4617.38     4654.96    247.78 o
   0   0  22     1256.96     1026.53    372.43 o
   1   0  22    17888.91    17442.14    457.51 o
   2   0  22       20.43       35.29    161.59 o
   3   0  22     2279.63     1841.05    464.99 o
   4   0  22      535.19      275.45    307.61 o
   5   0  22    25318.74    23198.90   1324.71 o
   6   0  22      266.66      127.37    156.44 o
   7   0  22     1006.71      924.33    214.50 o
   8   0  22      114.22     -134.71    144.96 o
   9   0  22     9674.42    10354.88   1199.78 o
  10   0  22      255.23      172.07    610.50 o
   1   1  22     7296.28     7284.87    181.38 o
   2   1  22      707.62      467.15     94.42 o
   3   1  22    25678.59    24950.95    451.51 o
   4   1  22       29.92        3.80    123.47 o
   5   1  22      324.06      411.40    168.11 o
   6   1  22      129.08      169.48    111.81 o
   7   1  22    15081.71    14379.84    314.12 o
   8   1  22      290.39      292.83     85.96 o
   9   1  22     4366.00     4540.58    471.79 o
  10   1  22       65.82      205.19    526.82 o
   0   2  22      514.12      328.47    150.86 o
   1   2  22    13650.94    13411.42    327.57 o
   2   2  22        6.43       50.92     91.86 o
   3   2  22     1500.74     1706.06    203.30 o
   4   2  22      311.28      182.50     87.65 o
   5   2  22    17185.20    16795.74    367.36 o
   6   2  22       80.80      188.20    111.32 o
   7   2  22     1588.62     1296.06    200.73 o
   8   2  22      279.10      302.56    166.97 o
   9   2  22     8122.18     8400.45    540.67 o
  10   2  22      324.32      397.13    329.19 o
   1   3  22     4676.77     4480.82    162.28 o
   2   3  22      336.29      324.88     94.68 o
   3   3  22    11442.08    10734.82    329.27 o
   4   3  22       54.94      -45.77    105.35 o
   5   3  22       53.71       91.13    114.66 o
   6   3  22      102.56      111.86    111.44 o
   7   3  22     9001.44     8587.47    369.55 o
   8   3  22      101.54      127.83    106.37 o
   9   3  22     4595.89     4904.78    511.50 o
  10   3  22      174.23      296.01    365.36 o
   0   4  22      320.85      223.17     89.38 o
   1   4  22     8590.28     8216.21    194.58 o
   2   4  22       18.68       12.34     88.81 o
   3   4  22      601.39      443.57    135.54 o
   4   4  22      146.79      182.46     98.89 o
   5   4  22     6456.72     6330.69    216.96 o
   6   4  22        6.34       45.10    102.49 o
   7   4  22      828.88      701.36    113.48 o
   8   4  22      415.73      150.39    100.14 o
   9   4  22     3387.80     5088.85    514.05 o
   1   5  22     1418.45     1531.54    168.91 o
   2   5  22       39.95      -28.91     96.28 o
   3   5  22     3964.01     4323.35    181.24 o
   4   5  22        4.86      119.47    100.81 o
   5   5  22       15.94       67.26    102.73 o
   6   5  22       43.80       77.03     91.37 o
   7   5  22     3024.25     2903.52    206.10 o
   8   5  22       24.07      109.19    131.67 o
   9   5  22     1081.49     1536.86    252.80 o
   0   6  22       33.45       27.59    223.53 o
   1   6  22     1484.04     2057.17    193.24 o
   2   6  22       20.17      -10.22    117.71 o
   3   6  22      251.48      334.26    128.88 o
   4   6  22       39.48       50.12     95.79 o
   5   6  22     1750.72     1945.23    151.76 o
   6   6  22        2.97      -41.48     95.50 o
   7   6  22       32.29       24.53    103.78 o
   8   6  22      109.80      159.65    120.22 o
   1   7  22       72.89      165.66    133.40 o
   2   7  22       17.58     -133.67    133.67 o
   3   7  22      447.31      538.64    144.34 o
   4   7  22        3.90      -29.50    130.99 o
   5   7  22        8.54      130.00    122.26 o
   6   7  22       16.51       30.29    102.22 o
   7   7  22      507.36      203.59    111.18 o
   0   8  22       13.82      249.70    230.25 o
   1   8  22        0.08      -68.77    141.93 o
   2   8  22       32.38        5.72    124.09 o
   3   8  22        0.03       14.23    140.63 o
   4   8  22        6.51      -79.09    118.04 o
   5   8  22       32.32       73.93    123.69 o
   1   9  22       17.14       85.05    132.97 o
   2   9  22        9.43     -112.25    144.46 o
   3   9  22      125.17      350.66    168.65 o
   1   1  23       75.22       70.90    115.21 o
   2   1  23      384.54      275.61    124.85 o
   3   1  23      489.50      458.55    127.96 o
   4   1  23      124.54      135.81    161.99 o
   5   1  23      178.88      222.23    108.48 o
   6   1  23      304.26      291.65    148.35 o
   7   1  23      352.50      118.43    115.11 o
   8   1  23      228.20      483.51    293.23 o
   0   2  23     1149.12     1003.89    121.43 o
   1   2  23      915.22      814.51    131.53 o
   2   2  23      254.66      209.93    120.08 o
   3   2  23        5.45       62.66     78.85 o
   4   2  23      623.52      532.68    142.93 o
   5   2  23     1012.25      847.20    120.83 o
   6   2  23      671.50      523.19    204.81 o
   7   2  23        9.86      218.01    116.44 o
   8   2  23      205.85      260.17    234.14 o
   1   3  23      618.59      711.86     93.85 o
   2   3  23     3088.61     3472.72    163.01 o
   3   3  23     2297.85     2578.52    162.50 o
   4   3  23     1349.19     1601.59    138.06 o
   5   3  23       76.47       37.00    120.49 o
   6   3  23      661.52      412.00    136.90 o
   7   3  23     1270.91     1186.24    182.85 o
   8   3  23     1519.76     1168.17    280.48 o
   0   4  23     3988.21     4039.40    261.97 o
   1   4  23     2262.14     2383.28    161.56 o
   2   4  23      611.60      631.09    103.81 o
   3   4  23      177.10      205.53    106.26 o
   4   4  23     2086.45     2203.96    152.55 o
   5   4  23     2287.69     2431.41    186.89 o
   6   4  23     2455.55     2442.63    161.83 o
   7   4  23       82.66       10.78    103.80 o
   1   5  23     2033.61     2184.68    191.29 o
   2   5  23     5859.87     6524.96    213.49 o
   3   5  23     3566.78     3775.73    368.33 o
   4   5  23     1856.35     1992.19    161.13 o
   5   5  23      164.47      208.09    108.76 o
   6   5  23     1735.09     2059.62    139.08 o
   7   5  23     2582.39     2599.07    255.14 o
   0   6  23     7599.06     7924.08    486.86 o
   1   6  23     2851.93     3003.87    209.71 o
   2   6  23      858.03      883.63    162.40 o
   3   6  23      595.85      737.82    138.62 o
   4   6  23     4189.81     4229.53    204.84 o
   5   6  23     3577.24     3693.96    240.67 o
   6   6  23     3092.41     3208.22    166.59 o
   1   7  23     1366.04     1390.42    182.21 o
   2   7  23     6405.80     6573.04    305.69 o
   3   7  23     3069.79     2884.93    227.26 o
   4   7  23     2206.17     3211.93    392.26 o
   0   8  23     4788.58     5397.78    345.27 o
   1   8  23     1938.89     1727.84    180.00 o
   0   0  24    11973.16    10597.67    608.14 o
   1   0  24      973.69     1661.78    235.71 o
   2   0  24     1670.03     1840.20    219.76 o
   3   0  24       76.99       42.22    160.28 o
   4   0  24     9549.70     8893.24    441.13 o
   5   0  24      515.93      476.97    194.65 o
   6   0  24     5334.67     5464.20    249.17 o
   7   0  24      123.50      296.81    187.43 o
   1   1  24      216.67      212.33     98.43 o
   2   1  24    10002.09     9372.22    303.93 o
   3   1  24      503.88      409.42    169.89 o
   4   1  24     3410.24     3408.73    252.31 o
   5   1  24       58.23      126.08    136.38 o
   6   1  24     3938.07     3653.42    205.97 o
   0   2  24    10046.97     9289.01    333.81 o
   1   2  24      318.14      372.59    161.67 o
   2   2  24     1488.42     1081.23    221.95 o
   3   2  24        0.42      100.50    135.40 o
   4   2  24     6818.87     6825.83    368.81 o
   5   2  24      449.07      452.81    144.68 o
   6   2  24     4712.95     4369.75    208.04 o
   1   3  24        4.56      -90.22    139.98 o
   2   3  24     7093.38     6703.79    317.10 o
   3   3  24      312.79      197.99    122.22 o
   4   3  24     2070.66     2015.27    305.93 o
   5   3  24       19.43       11.85    118.28 o
   6   3  24     2413.06     2499.60    214.34 o
   0   4  24     8437.80     8235.03    495.77 o
   1   4  24      194.50      298.52    122.03 o
   2   4  24     1126.86      951.62    145.62 o
   3   4  24        3.25      -29.40     85.12 o
   4   4  24     4194.27     4284.76    258.54 o
   5   4  24      758.90      746.48    147.97 o
   1   5  24       18.27      -13.47    112.47 o
   2   5  24     3372.33     3176.84    187.09 o
   3   5  24      290.35      209.93    129.64 o
   4   5  24     1238.18     1204.83    120.88 o
   0   6  24     2010.91     1996.25    268.81 o
   1   6  24      117.16       48.80    150.32 o
   2   6  24      296.58      199.02    156.57 o
   1   1  25      176.02      105.33    236.24 o
   2   1  25       71.89       65.67    133.39 o
   3   1  25      204.83      202.84    221.09 o
   0   2  25      484.53      410.14    344.14 o
   1   2  25      612.75      756.50    292.51 o
   2   2  25      262.99      171.18    244.10 o
   3   2  25       22.78     -157.24    157.24 o
   1   3  25      939.33      650.63    156.57 o
   2   3  25      911.04      985.28    379.50 o
 
